# Supplementary material for: (E)-N′-(2-Hydroxy­benzyl­idene)-3,4,5-trimethoxy­benzohydrazide
Source: Acta Crystallogr Sect E Struct Rep Online. 2008 May 7;64(Pt 6):o1009. doi: 10.1107/S1600536808006077 (PMC2961635; doi:10.1107/S1600536808006077)
Supplement: Supplementary file 2 [file e-64-o1009-Isup2.hkl]

# 
# h,k,l, Fc-squared, Fo-squared, sigma(Fo-squared) and status flag 
# 
data_I
_shelx_title ' 080104ma in P2(1)/c' 
_shelx_refln_list_code          4 
_shelx_F_calc_maximum      225.75 
_exptl_crystal_F_000       696.00 
_reflns_d_resolution_high  0.8397 
 
loop_ 
 _symmetry_equiv_pos_as_xyz 
 'x, y, z' 
 '-x, y+1/2, -z+1/2' 
 '-x, -y, -z' 
 'x, -y-1/2, z-1/2' 
 
_cell_length_a    15.3477 
_cell_length_b    13.3303 
_cell_length_c     8.2985 
_cell_angle_alpha  90.000 
_cell_angle_beta   99.854 
_cell_angle_gamma  90.000 
 
_shelx_F_squared_multiplier     1.000 
 
loop_ 
 _refln_index_h 
 _refln_index_k 
 _refln_index_l 
 _refln_F_squared_calc 
 _refln_F_squared_meas 
 _refln_F_squared_sigma 
 _refln_observed_status 
   1   0   0        0.98       -0.17      0.52 o 
   4   0   0     1390.38     1115.19     57.71 o 
   5   0   0       51.07       43.53      2.99 o 
   6   0   0      877.43      699.38     33.56 o 
   7   0   0       90.13       47.60      5.35 o 
   8   0   0        0.21        0.42      1.42 o 
   9   0   0       34.24       37.21      9.48 o 
  10   0   0       93.88       99.92      5.70 o 
  11   0   0       35.20       44.99      4.65 o 
  12   0   0       80.38      116.62     15.26 o 
  13   0   0      249.28      302.14     22.34 o 
  14   0   0       24.88        7.02     10.34 o 
  15   0   0       37.41       17.11     12.84 o 
  16   0   0       14.23       12.06     12.75 o 
  17   0   0       78.54       55.20     16.64 o 
  18   0   0       44.04       43.61     16.89 o 
   1   1   0     6766.98     5949.66    212.55 o 
   2   1   0       91.56       61.00      4.79 o 
   3   1   0      702.94      808.57     29.65 o 
   4   1   0     5306.90     5125.43    144.45 o 
   5   1   0      144.16      145.81      6.07 o 
   6   1   0     1116.51     1197.85     29.70 o 
   7   1   0       26.93       36.96      5.01 o 
   8   1   0      474.28      493.11     13.15 o 
   9   1   0      104.55       94.16      3.93 o 
  10   1   0      198.26      211.78      7.16 o 
  11   1   0       19.93       20.54      3.32 o 
  12   1   0      102.72      109.55      6.25 o 
  13   1   0        8.19        6.92      6.30 o 
  14   1   0       74.42       73.67     16.18 o 
  15   1   0        6.19       -0.15      7.38 o 
  16   1   0       42.44       26.56      9.95 o 
  17   1   0        7.27        4.13      9.10 o 
   0   2   0     1817.71     2028.13    102.95 o 
   1   2   0      245.39      237.07      9.14 o 
   2   2   0     1719.27     1678.05     63.21 o 
   3   2   0     4480.24     4308.83    141.08 o 
   4   2   0    11846.28    10310.15    455.84 o 
   5   2   0        1.17        9.75      1.46 o 
   6   2   0      400.32      370.74     30.13 o 
   7   2   0     1578.10     1617.42     39.96 o 
   8   2   0      313.78      298.14      8.52 o 
   9   2   0       59.62       67.03      5.46 o 
  10   2   0      361.11      382.07     18.17 o 
  11   2   0       27.37       25.25     11.29 o 
  12   2   0        3.71        2.45      2.85 o 
  13   2   0        0.69       -4.44      2.96 o 
  14   2   0        2.52       -7.99      6.06 o 
  15   2   0       23.91       12.86      8.15 o 
  16   2   0        0.00       -8.95      7.08 o 
  17   2   0        1.02       -3.51      8.58 o 
   1   3   0        3.56        0.79      0.72 o 
   2   3   0     1046.51      793.23     20.09 o 
   3   3   0       35.01       10.24      1.56 o 
   4   3   0       49.27       59.68      2.67 o 
   5   3   0      318.63      429.20     12.09 o 
   6   3   0        1.76        1.81      1.48 o 
   7   3   0      127.03      122.36      4.80 o 
   8   3   0      458.19      454.22     14.14 o 
   9   3   0        0.00       -0.14      2.23 o 
  10   3   0     1174.29     1191.13     37.34 o 
  11   3   0       23.08       21.46      3.70 o 
  12   3   0      110.15      111.03     10.09 o 
  13   3   0       12.28       10.10      5.04 o 
  14   3   0        4.81       -0.69      6.78 o 
  15   3   0        2.26       -9.81      7.15 o 
  16   3   0        1.77       -4.17      8.31 o 
  17   3   0        2.91       -0.23      9.25 o 
   0   4   0     1019.46     1339.68     38.24 o 
   1   4   0     1390.81     1365.32     27.58 o 
   2   4   0      195.98      225.31     10.26 o 
   3   4   0      117.58       83.57      3.49 o 
   4   4   0       52.05       39.48      2.85 o 
   5   4   0       34.37       37.99      2.74 o 
   6   4   0      304.52      358.13     10.44 o 
   7   4   0      158.98      202.83      8.84 o 
   8   4   0      609.43      596.28     16.62 o 
   9   4   0       42.40       40.48      5.79 o 
  10   4   0        7.43       17.54      3.93 o 
  11   4   0        9.39        8.12      3.29 o 
  12   4   0       18.00       11.45      3.96 o 
  13   4   0      131.55      130.98      7.38 o 
  14   4   0       43.01       36.15      5.54 o 
  15   4   0        0.05       -7.34      7.93 o 
  16   4   0        7.63        1.34      8.73 o 
  17   4   0       52.04       31.46     14.35 o 
   1   5   0     1206.15     1316.31     26.76 o 
   2   5   0     1891.76     2197.53     54.41 o 
   3   5   0      934.94      945.60     23.80 o 
   4   5   0     2356.34     2318.42     57.63 o 
   5   5   0      248.78      257.06      7.94 o 
   6   5   0       47.52       63.75      3.81 o 
   7   5   0        0.20        0.13      1.90 o 
   8   5   0      174.90      209.67      7.41 o 
   9   5   0       44.22       54.98      5.25 o 
  10   5   0        4.01        6.22      2.88 o 
  11   5   0       11.54        7.40      3.45 o 
  12   5   0       18.61       23.89      4.60 o 
  13   5   0       71.42       63.47      6.55 o 
  14   5   0        0.40        4.01      5.08 o 
  15   5   0        2.03        5.29      5.75 o 
  16   5   0       11.07        6.55     11.68 o 
  17   5   0        9.73        2.71     12.28 o 
   0   6   0     5574.50     6268.52    175.39 o 
   1   6   0       59.10       84.65      2.92 o 
   2   6   0      837.20      922.18     19.25 o 
   3   6   0      801.69      948.49     18.81 o 
   4   6   0      103.53      114.12      4.43 o 
   5   6   0       23.38       19.92      2.49 o 
   6   6   0       57.75       72.23      3.83 o 
   7   6   0        0.69        2.06      2.07 o 
   8   6   0       17.36       12.97      3.13 o 
   9   6   0        1.21        2.13      2.52 o 
  10   6   0      219.03      226.52     17.11 o 
  11   6   0      155.46      174.51      8.42 o 
  12   6   0       71.90       85.25      6.80 o 
  13   6   0        6.75        0.85      4.41 o 
  14   6   0       73.37       84.67     25.98 o 
  15   6   0        2.78       -1.29      6.38 o 
  16   6   0       28.53        9.35     11.94 o 
   1   7   0       54.38       32.10      2.13 o 
   2   7   0      290.63      396.17      9.15 o 
   3   7   0      416.86      416.57      9.62 o 
   4   7   0       87.89      103.80      3.67 o 
   5   7   0      341.77      411.51     13.94 o 
   6   7   0      133.52      175.89      6.64 o 
   7   7   0        0.80        1.58      3.09 o 
   8   7   0      171.85      156.33      6.51 o 
   9   7   0      278.81      340.95     19.31 o 
  10   7   0      227.80      229.10     14.05 o 
  11   7   0        5.96        6.06      4.80 o 
  12   7   0       96.68      125.96      9.38 o 
  13   7   0        0.19       -3.94      4.83 o 
  14   7   0       11.85        8.27     11.48 o 
  15   7   0        8.98       13.28      6.40 o 
  16   7   0       16.48       27.94      8.45 o 
   0   8   0      709.31      858.02     25.89 o 
   1   8   0      134.59      133.77      4.12 o 
   2   8   0        5.62        3.91      1.50 o 
   3   8   0       36.51       43.25      2.93 o 
   4   8   0       54.80       68.35      3.24 o 
   5   8   0      871.84      973.12     23.51 o 
   6   8   0       20.30       20.58      3.59 o 
   7   8   0      126.39      119.52      6.50 o 
   8   8   0       15.75       14.67      4.15 o 
   9   8   0        5.52        0.23      3.57 o 
  10   8   0      586.88      644.50     22.04 o 
  11   8   0      103.30      141.53      8.57 o 
  12   8   0      146.28      160.86     12.33 o 
  13   8   0       27.28       31.09      7.28 o 
  14   8   0        3.69       10.18      6.42 o 
  15   8   0        0.12        6.73      6.27 o 
   1   9   0       16.49       18.56      2.01 o 
   2   9   0      215.38      195.75      5.53 o 
   3   9   0       53.39       58.81      3.47 o 
   4   9   0        2.70        5.43      1.95 o 
   5   9   0      551.64      537.64     17.96 o 
   6   9   0       30.91       27.74      6.82 o 
   7   9   0      110.53      114.87      6.68 o 
   8   9   0        0.22        6.29      4.12 o 
   9   9   0       36.90       38.69      5.37 o 
  10   9   0       94.64       99.22     12.58 o 
  11   9   0      137.01      148.43      8.59 o 
  12   9   0        0.36       11.58      6.02 o 
  13   9   0       40.49       56.46      8.64 o 
  14   9   0        1.00       10.32     13.59 o 
   0  10   0      310.55      315.48     11.30 o 
   1  10   0      528.63      526.46     13.25 o 
   2  10   0       15.09       18.31      2.53 o 
   3  10   0        4.44        3.48      2.12 o 
   4  10   0      480.10      511.94     18.39 o 
   5  10   0      312.43      329.52     12.43 o 
   6  10   0      925.68      953.80     30.07 o 
   7  10   0       33.69       40.03      9.17 o 
   8  10   0       33.60       49.23      6.85 o 
   9  10   0      145.92      158.18      8.88 o 
  10  10   0        0.01        4.14      3.99 o 
  11  10   0        9.43       13.78      5.15 o 
  12  10   0       26.07       40.01      7.94 o 
  13  10   0        7.09       20.65      7.10 o 
   1  11   0       58.08       75.37      4.73 o 
   2  11   0       11.48        9.66      2.71 o 
   3  11   0       88.98       87.31      5.42 o 
   4  11   0      569.84      564.33     19.01 o 
   5  11   0      242.27      300.38     11.82 o 
   6  11   0       61.21       75.41     21.52 o 
   7  11   0       17.50       15.14      4.21 o 
   8  11   0      255.93      247.78     12.15 o 
   9  11   0       69.74       92.75     13.33 o 
  10  11   0        0.11       10.83      4.57 o 
  11  11   0       64.68       80.83      9.28 o 
  12  11   0       40.91       43.39      9.73 o 
   0  12   0      102.84      110.10     14.29 o 
   1  12   0      270.29      227.82      8.38 o 
   2  12   0       62.14       51.64      5.21 o 
   3  12   0      286.53      239.57     16.71 o 
   4  12   0       12.87        4.87      3.82 o 
   5  12   0        2.00       -1.14      3.19 o 
   6  12   0        5.74        8.78      4.02 o 
   7  12   0      160.66      177.16      8.96 o 
   8  12   0      122.46      138.74      8.13 o 
   9  12   0       44.69       60.22     12.42 o 
  10  12   0       57.54       58.83      7.57 o 
  11  12   0      112.78      129.56      9.66 o 
   1  13   0      102.10       79.35     14.87 o 
   2  13   0      139.99      125.24      7.96 o 
   3  13   0        5.66        5.41      3.90 o 
   4  13   0       21.58       32.99      5.55 o 
   5  13   0       11.80       14.25      4.42 o 
   6  13   0        3.79       13.08      4.67 o 
   7  13   0        3.09        3.10      3.96 o 
   8  13   0       26.08       24.80      6.01 o 
   9  13   0       10.39        9.94      4.87 o 
  10  13   0       51.94       76.77     12.87 o 
   0  14   0       48.40       42.53      9.74 o 
   1  14   0       29.90       27.16      6.04 o 
   2  14   0       11.09       12.28      4.53 o 
   3  14   0       40.87       36.46      7.02 o 
   4  14   0        7.42       10.15      4.32 o 
   5  14   0        3.88        3.86      6.79 o 
   6  14   0       65.81       51.90      7.21 o 
   7  14   0        9.18       16.77      5.50 o 
   8  14   0        9.70       11.94      5.40 o 
   1  15   0       59.61       64.12     11.76 o 
   2  15   0        5.41       23.65      8.83 o 
   3  15   0        0.27        4.70      4.41 o 
   4  15   0       26.67       27.21      6.17 o 
   5  15   0       39.70       32.42      6.55 o 
 -18   1   1       26.79       22.00     10.56 o 
 -17   1   1        0.26       -5.16      8.28 o 
 -16   1   1        0.11       -2.07      7.99 o 
 -15   1   1       83.80      100.47     14.48 o 
 -14   1   1       76.71       86.60     11.25 o 
 -13   1   1        0.00       -1.82      4.99 o 
 -12   1   1        0.99        1.90      2.84 o 
 -11   1   1       14.83       15.45      2.35 o 
 -10   1   1       73.35      106.00      4.33 o 
  -9   1   1      270.35      292.14      8.58 o 
  -8   1   1      379.21      383.29     10.64 o 
  -7   1   1      335.44      346.80      9.61 o 
  -6   1   1       70.80       48.33      2.36 o 
  -5   1   1     2555.71     2328.11     56.86 o 
  -4   1   1     1438.33     1428.07     35.16 o 
  -3   1   1     1472.59     1174.00     33.79 o 
  -2   1   1     1113.19      922.62     47.78 o 
  -1   1   1    17249.67    18960.54    952.43 o 
   0   1   1        4.19        1.75      1.08 o 
   1   1   1     4577.45     3640.66    170.46 o 
   2   1   1     5747.95     5832.17    207.92 o 
   3   1   1    39857.63    44732.48   1086.07 o 
   4   1   1     7264.60     7167.30    174.70 o 
   5   1   1      588.14      505.54     13.58 o 
   6   1   1       22.10       23.89      2.25 o 
   7   1   1      294.42      251.17      6.76 o 
   8   1   1       16.62       12.62      2.37 o 
   9   1   1      340.27      365.95     10.57 o 
  10   1   1       31.42       39.42      4.09 o 
  11   1   1        7.67        4.49      5.13 o 
  12   1   1       35.13       33.50      7.90 o 
  13   1   1       57.50       59.74      9.73 o 
  14   1   1       23.23       18.60      7.84 o 
  15   1   1        0.28       -3.34      7.42 o 
  16   1   1        5.50       -4.60      8.17 o 
  17   1   1        0.45      -11.06      8.54 o 
 -18   2   1        6.86       10.64      9.93 o 
 -17   2   1       42.70       34.15      9.93 o 
 -16   2   1      109.29       73.79     12.08 o 
 -15   2   1       60.11       63.81     10.80 o 
 -14   2   1       18.96       10.39      4.18 o 
 -13   2   1       80.65      105.11      8.14 o 
 -12   2   1       47.85       68.65      5.46 o 
 -11   2   1      550.45      483.43     28.90 o 
 -10   2   1       85.80      109.30      7.15 o 
  -9   2   1     1710.19     1689.45     42.21 o 
  -8   2   1      410.95      326.02      9.36 o 
  -7   2   1     2957.65     2834.98     69.41 o 
  -6   2   1        6.75        8.03      1.51 o 
  -5   2   1      200.60      158.26      6.96 o 
  -4   2   1      226.15      257.12     10.08 o 
  -3   2   1        8.19       23.32      2.40 o 
  -2   2   1      507.92      583.96     21.19 o 
  -1   2   1      559.88      469.29     17.27 o 
   0   2   1      679.23      607.62     18.82 o 
   1   2   1     2600.47     2560.01     74.05 o 
   2   2   1     3222.83     2881.58     70.98 o 
   3   2   1    11987.81    12007.28    292.65 o 
   4   2   1    10094.70     9763.22    238.03 o 
   5   2   1     1227.46     1059.20     27.21 o 
   6   2   1       77.47       57.24      6.00 o 
   7   2   1      140.08      199.77      6.80 o 
   8   2   1      173.99      189.80      6.81 o 
   9   2   1      802.29      926.03     28.59 o 
  10   2   1       61.91       79.90      5.83 o 
  11   2   1       17.10       17.37      3.86 o 
  12   2   1       26.17       25.19      7.34 o 
  13   2   1       70.34       82.24     10.86 o 
  14   2   1        0.95       -4.32      7.15 o 
  15   2   1        6.24       -3.53      7.87 o 
  16   2   1        0.64       -5.78      8.01 o 
  17   2   1        0.33       -9.66     16.07 o 
 -17   3   1        4.77       -2.01      9.95 o 
 -16   3   1       21.11       17.93      8.95 o 
 -15   3   1       21.03       10.97      6.78 o 
 -14   3   1        0.55       -5.13      3.42 o 
 -13   3   1       11.07        5.51      6.34 o 
 -12   3   1        0.60       -1.63      3.03 o 
 -11   3   1       51.84       56.59      4.87 o 
 -10   3   1      285.75      315.42      9.47 o 
  -9   3   1       15.41       31.08      3.84 o 
  -8   3   1      207.12      199.26      6.41 o 
  -7   3   1     2205.97     2294.64     56.42 o 
  -6   3   1       49.44       76.26      3.86 o 
  -5   3   1       47.97       53.48      4.48 o 
  -4   3   1      714.60      703.90     25.45 o 
  -3   3   1      197.11      273.49     15.49 o 
  -2   3   1      394.08      371.75     16.84 o 
  -1   3   1     1017.63     1023.53     51.75 o 
   0   3   1     1418.29     1331.16     93.51 o 
   1   3   1     2997.54     2887.45     83.62 o 
   2   3   1      526.24      506.16     13.47 o 
   3   3   1      843.59      767.49     19.82 o 
   4   3   1      358.99      276.35      8.15 o 
   5   3   1      284.41      292.76      8.73 o 
   6   3   1     1025.76      939.04     24.62 o 
   7   3   1     1468.47     1456.16     37.40 o 
   8   3   1      391.30      394.29     11.87 o 
   9   3   1       32.32       49.66      9.85 o 
  10   3   1      159.46      191.01      8.47 o 
  11   3   1        1.78        8.44      3.41 o 
  12   3   1       20.18       29.20      5.00 o 
  13   3   1        3.94       -4.01      7.91 o 
  14   3   1        3.71       -1.61     10.99 o 
  15   3   1        1.91        2.10      8.68 o 
  16   3   1       11.23       -2.07      8.95 o 
  17   3   1        0.09       -8.25     10.47 o 
 -17   4   1        8.34        4.01     13.10 o 
 -16   4   1        4.90       -3.02      9.82 o 
 -15   4   1        6.11        1.29      8.17 o 
 -14   4   1        1.56       -4.73      3.15 o 
 -13   4   1       32.62       26.80      4.68 o 
 -12   4   1        2.90        3.82      3.33 o 
 -11   4   1        0.94        1.83      4.50 o 
 -10   4   1       46.97       60.55      5.50 o 
  -9   4   1     1054.02     1102.81     32.23 o 
  -8   4   1      134.33      137.24      6.37 o 
  -7   4   1     1338.33     1418.05     50.43 o 
  -6   4   1     1860.33     1961.30     68.64 o 
  -5   4   1      176.78      180.78      6.84 o 
  -4   4   1       16.63       13.90      2.21 o 
  -3   4   1      196.80      201.34      7.03 o 
  -2   4   1     1029.73     1149.16     37.16 o 
  -1   4   1     4495.63     5389.38    194.02 o 
   0   4   1        1.88        4.77      1.10 o 
   1   4   1      371.98      394.89     12.72 o 
   2   4   1      328.96      362.41     11.86 o 
   3   4   1      169.20      153.54      5.79 o 
   4   4   1     1051.71      945.18     24.52 o 
   5   4   1      563.63      512.58     14.22 o 
   6   4   1       94.09       83.76      4.06 o 
   7   4   1        1.12        2.89      2.34 o 
   8   4   1       23.13       25.56      3.25 o 
   9   4   1        1.70        2.86      2.47 o 
  10   4   1       10.70       16.47      3.43 o 
  11   4   1      327.33      381.46     17.56 o 
  12   4   1        1.87        3.42      4.01 o 
  13   4   1       24.91       26.11      5.51 o 
  14   4   1        0.34       -6.51      8.01 o 
  15   4   1        0.78       -6.02      7.99 o 
  16   4   1        1.64       -7.14      8.27 o 
  17   4   1        2.12       -4.40      9.53 o 
 -16   5   1        0.78       -5.42      4.55 o 
 -15   5   1       24.37       21.41      5.73 o 
 -14   5   1        8.54        6.78      4.60 o 
 -13   5   1        4.04       -3.55      5.80 o 
 -12   5   1        0.19       -0.03      3.14 o 
 -11   5   1      126.32      125.27     15.31 o 
 -10   5   1       97.40      119.92      6.22 o 
  -9   5   1       85.19      115.57      5.82 o 
  -8   5   1      620.22      673.32     21.10 o 
  -7   5   1      149.09      190.24      7.41 o 
  -6   5   1        8.38        7.47      2.15 o 
  -5   5   1        5.57        0.87      1.73 o 
  -4   5   1       96.15       66.37      4.76 o 
  -3   5   1       76.61      113.53      3.74 o 
  -2   5   1      636.65      909.47     32.85 o 
  -1   5   1      342.76      415.15     10.11 o 
   0   5   1        0.60        5.57      1.15 o 
   1   5   1        2.12       12.78      1.21 o 
   2   5   1      788.73      682.45     20.80 o 
   3   5   1        2.04        0.90      1.09 o 
   4   5   1        3.15        1.84      1.41 o 
   5   5   1      240.33      300.54      9.59 o 
   6   5   1       81.26       72.80      4.76 o 
   7   5   1       50.21       54.49      4.06 o 
   8   5   1      160.86      167.92      6.62 o 
   9   5   1        4.90        6.35      2.92 o 
  10   5   1      125.21      149.24      8.01 o 
  11   5   1      137.71      135.66      6.66 o 
  12   5   1      110.70      103.82     12.52 o 
  13   5   1      107.62      125.53     17.23 o 
  14   5   1        0.06        5.06      5.68 o 
  15   5   1       14.21        4.18      8.13 o 
  16   5   1        2.27       -1.88      8.35 o 
 -16   6   1        3.10        0.02      5.39 o 
 -15   6   1       44.44       50.17     14.82 o 
 -14   6   1        0.01        4.10      4.54 o 
 -13   6   1       17.84       19.04      4.97 o 
 -12   6   1        5.90        4.50      3.89 o 
 -11   6   1        5.68        4.88      3.42 o 
 -10   6   1        1.03        8.84      3.68 o 
  -9   6   1        9.86        7.77      3.49 o 
  -8   6   1      319.67      274.12     12.36 o 
  -7   6   1      173.28      227.44     15.73 o 
  -6   6   1      187.99      187.46      7.59 o 
  -5   6   1      177.17      151.52     11.02 o 
  -4   6   1        0.33       -2.13      1.49 o 
  -3   6   1      397.74      479.52     13.15 o 
  -2   6   1     3814.26     4408.81     95.31 o 
  -1   6   1        0.87       21.80      2.42 o 
   0   6   1      620.06      749.32     17.38 o 
   1   6   1     1007.74     1225.24     25.53 o 
   2   6   1      236.07      234.53      8.22 o 
   3   6   1      139.53       97.83      3.18 o 
   4   6   1      141.31      143.32      4.74 o 
   5   6   1       18.49       33.96      4.21 o 
   6   6   1      107.99       85.42      4.46 o 
   7   6   1      113.96      105.02      4.98 o 
   8   6   1        1.41        2.13      2.63 o 
   9   6   1        0.33       -0.82      2.58 o 
  10   6   1       53.65       63.69      5.43 o 
  11   6   1        0.00        6.32      3.45 o 
  12   6   1       97.09       93.08     11.06 o 
  13   6   1       29.34       29.15      5.79 o 
  14   6   1       17.04       25.00      5.83 o 
  15   6   1        5.10       15.21     11.50 o 
  16   6   1        0.04        2.80     10.81 o 
 -16   7   1       14.29       13.12     12.41 o 
 -15   7   1        8.49       12.86      6.79 o 
 -14   7   1       78.13       84.84      8.87 o 
 -13   7   1       30.10       34.62      6.68 o 
 -12   7   1        0.66        3.71      4.28 o 
 -11   7   1      269.05      284.54     13.87 o 
 -10   7   1      304.94      314.11     14.62 o 
  -9   7   1        0.06       -0.96      3.36 o 
  -8   7   1       19.76       27.66      3.91 o 
  -7   7   1      271.98      333.19     12.12 o 
  -6   7   1      297.40      328.88     11.83 o 
  -5   7   1       27.56       38.03      3.66 o 
  -4   7   1      149.02      161.06      5.86 o 
  -3   7   1      528.20      598.37     14.58 o 
  -2   7   1      267.87      345.78      9.48 o 
  -1   7   1      587.17      762.38     17.90 o 
   0   7   1      830.10     1017.55     23.24 o 
   1   7   1        0.00        1.79      1.26 o 
   2   7   1     1910.19     2118.50     42.86 o 
   3   7   1     1369.25     1602.52     30.86 o 
   4   7   1      211.94      221.31      8.08 o 
   5   7   1       68.40       76.77      7.41 o 
   6   7   1      113.62      105.07      5.68 o 
   7   7   1      201.44      183.99      7.14 o 
   8   7   1       74.76       70.41      9.23 o 
   9   7   1        5.19        0.95      3.14 o 
  10   7   1       95.38       95.69      6.94 o 
  11   7   1        2.62        3.29      3.81 o 
  12   7   1       20.70       29.13      5.68 o 
  13   7   1       39.18       50.91     21.39 o 
  14   7   1        3.90        8.03      6.04 o 
  15   7   1       75.09       84.28     30.64 o 
 -15   8   1       29.17       30.57      7.12 o 
 -14   8   1       11.41       12.70      5.93 o 
 -13   8   1      109.32      108.07     19.39 o 
 -12   8   1      134.63      134.28      9.41 o 
 -11   8   1      273.37      297.91     16.68 o 
 -10   8   1       38.83       46.86      6.79 o 
  -9   8   1        6.06       22.17      5.37 o 
  -8   8   1       78.41       83.65      6.24 o 
  -7   8   1      244.68      286.27     11.08 o 
  -6   8   1      492.01      538.37     17.90 o 
  -5   8   1       10.70       14.71      4.76 o 
  -4   8   1      591.62      538.62     13.59 o 
  -3   8   1      865.15      920.11     21.60 o 
  -2   8   1       11.29       19.59      2.60 o 
  -1   8   1        2.51       17.51      2.24 o 
   0   8   1      672.56      713.48     15.47 o 
   1   8   1      345.93      358.38      8.54 o 
   2   8   1      406.33      454.15     10.43 o 
   3   8   1      108.56      106.98      3.56 o 
   4   8   1        1.33        5.23      1.84 o 
   5   8   1      346.88      396.29     12.12 o 
   6   8   1       25.68       40.83      4.05 o 
   7   8   1       30.00       31.44      3.91 o 
   8   8   1       21.03       20.32      5.94 o 
   9   8   1      439.26      446.51     19.12 o 
  10   8   1       18.58       17.46      4.87 o 
  11   8   1      113.50      118.71      9.81 o 
  12   8   1       61.58       57.86      6.95 o 
  13   8   1       34.54       27.60      8.77 o 
  14   8   1       23.81       31.73      7.83 o 
  15   8   1       21.15       27.08      8.19 o 
 -15   9   1       21.41       17.86      7.72 o 
 -14   9   1        5.74       13.79      6.20 o 
 -13   9   1       34.81       19.34      9.41 o 
 -12   9   1       85.68      118.52     10.63 o 
 -11   9   1        3.51       -3.42      4.60 o 
 -10   9   1       14.31       22.65      6.18 o 
  -9   9   1      231.07      268.39     11.58 o 
  -8   9   1      290.04      293.24     15.21 o 
  -7   9   1     1548.67     1603.87     48.10 o 
  -6   9   1        9.31       14.33      3.49 o 
  -5   9   1        4.16        8.74      2.65 o 
  -4   9   1      315.98      326.69      9.26 o 
  -3   9   1        2.73       13.39      2.30 o 
  -2   9   1        1.16       10.48      2.24 o 
  -1   9   1      143.36      152.65      5.26 o 
   0   9   1       15.63        9.71      2.00 o 
   1   9   1       10.20        4.77      1.65 o 
   2   9   1      357.70      330.00      8.23 o 
   3   9   1        9.43       16.78      2.47 o 
   4   9   1      140.32      153.53      5.87 o 
   5   9   1       25.89       42.86      3.86 o 
   6   9   1      170.15      152.62      7.50 o 
   7   9   1      133.13      142.34      7.37 o 
   8   9   1      493.01      526.00     40.63 o 
   9   9   1      707.89      744.59     41.55 o 
  10   9   1        1.50       12.58      4.83 o 
  11   9   1        1.02        7.16      6.15 o 
  12   9   1       62.12       49.85      6.90 o 
  13   9   1        0.11        5.52      4.99 o 
  14   9   1        0.21        8.89      6.97 o 
 -14  10   1        4.88       20.45     14.46 o 
 -13  10   1        0.67       -3.94     11.50 o 
 -12  10   1        0.00       -3.32      6.38 o 
 -11  10   1        0.01        3.69      6.00 o 
 -10  10   1      112.04      138.60     11.44 o 
  -9  10   1      360.86      408.69     15.71 o 
  -8  10   1      953.65     1024.76     32.54 o 
  -7  10   1       45.71       50.81      5.83 o 
  -6  10   1      967.63     1105.73     29.75 o 
  -5  10   1       16.71       21.99      3.57 o 
  -4  10   1        0.00       -0.48      2.05 o 
  -3  10   1       60.90       66.12      4.11 o 
  -2  10   1      199.64      226.21      7.12 o 
  -1  10   1      233.28      259.45      7.75 o 
   0  10   1       16.78       29.22      2.87 o 
   1  10   1       66.76       64.88      3.73 o 
   2  10   1      127.03      108.77      5.39 o 
   3  10   1        6.96        3.26      2.56 o 
   4  10   1      213.33      204.99      8.86 o 
   5  10   1      100.64       86.91      5.74 o 
   6  10   1       17.91       15.72      4.29 o 
   7  10   1       59.68       72.26     14.32 o 
   8  10   1      120.40      163.64     14.16 o 
   9  10   1       12.35       20.45      4.74 o 
  10  10   1      105.32      105.24     25.04 o 
  11  10   1       76.62       60.11      8.71 o 
  12  10   1       14.35       10.02      6.46 o 
  13  10   1        0.78        3.10      5.30 o 
 -13  11   1        7.93       19.58      8.14 o 
 -12  11   1        0.15       -1.83      6.31 o 
 -11  11   1        0.33        1.95      9.61 o 
 -10  11   1        2.28        4.76      5.98 o 
  -9  11   1       66.61       77.19     10.84 o 
  -8  11   1      156.67      175.68      9.09 o 
  -7  11   1       11.78       16.52      4.30 o 
  -6  11   1      707.08      749.50     24.66 o 
  -5  11   1      232.84      245.19     10.49 o 
  -4  11   1       60.00       68.44      9.50 o 
  -3  11   1      124.61      108.94      8.89 o 
  -2  11   1      726.68      687.90     17.22 o 
  -1  11   1      114.46      115.58      4.93 o 
   0  11   1        0.16       -1.41      1.98 o 
   1  11   1       63.57       64.26      6.53 o 
   2  11   1      131.15      114.49      6.65 o 
   3  11   1       22.72       19.20      4.65 o 
   4  11   1      228.54      243.71     12.68 o 
   5  11   1      282.73      280.48     14.07 o 
   6  11   1        4.71        7.30      3.73 o 
   7  11   1      174.69      167.62      8.63 o 
   8  11   1       48.57       65.83     10.28 o 
   9  11   1        5.86       15.34      4.60 o 
  10  11   1      204.55      222.54     20.24 o 
  11  11   1       11.72       18.30      6.58 o 
  12  11   1        4.27        5.13      5.28 o 
 -11  12   1        0.16       12.98      7.36 o 
 -10  12   1       33.57       53.51     11.16 o 
  -9  12   1       45.66       54.48      6.55 o 
  -8  12   1        0.34        2.96      4.02 o 
  -7  12   1        1.58        9.12      4.82 o 
  -6  12   1       14.66       14.59      4.22 o 
  -5  12   1      141.96      127.30      7.18 o 
  -4  12   1        0.03        5.08      3.91 o 
  -3  12   1      413.98      381.43     11.00 o 
  -2  12   1       74.92       98.19      8.73 o 
  -1  12   1      654.77      657.24     18.50 o 
   0  12   1      202.62      199.68      9.28 o 
   1  12   1       94.23       91.03      7.94 o 
   2  12   1        0.02       -1.84      3.59 o 
   3  12   1      167.44      138.48      9.32 o 
   4  12   1       17.61        6.54      7.02 o 
   5  12   1       38.16       41.92      6.17 o 
   6  12   1       12.34        5.46      4.38 o 
   7  12   1        0.00       -5.50      3.66 o 
   8  12   1        0.62        9.46      4.80 o 
   9  12   1        0.00       -0.60      3.93 o 
  10  12   1       55.94       70.86     10.16 o 
  11  12   1       32.76       23.28      6.44 o 
 -10  13   1       31.71       33.00     10.56 o 
  -9  13   1       48.41       65.01     23.71 o 
  -8  13   1       13.23       18.98      5.58 o 
  -7  13   1       40.01       43.32      5.80 o 
  -6  13   1        0.12        3.60      3.68 o 
  -5  13   1       58.76       62.43      7.08 o 
  -4  13   1       23.81       24.02      4.90 o 
  -3  13   1        1.46        0.16      2.81 o 
  -2  13   1       21.37       15.27      4.13 o 
  -1  13   1       19.75       28.63      4.52 o 
   0  13   1      340.15      289.38     11.74 o 
   1  13   1       51.50       47.91      6.47 o 
   2  13   1      378.73      322.81     15.76 o 
   3  13   1       17.30       12.70      4.62 o 
   4  13   1       33.86       42.34      6.62 o 
   5  13   1        1.36        6.45      4.57 o 
   6  13   1        7.89        7.54      6.18 o 
   7  13   1        1.44        3.39      4.23 o 
   8  13   1        0.25       -0.15      4.57 o 
   9  13   1       25.83       31.68     11.16 o 
  -8  14   1       11.46       13.29      5.35 o 
  -7  14   1       37.41       43.36      7.97 o 
  -6  14   1        2.18       -0.27      4.05 o 
  -5  14   1        0.95        4.35      4.35 o 
  -4  14   1       69.46       71.76      9.41 o 
  -3  14   1       15.55        8.53      7.07 o 
  -2  14   1        5.60       -0.58      4.69 o 
  -1  14   1       11.09       10.10      4.58 o 
   0  14   1      212.03      167.84     13.29 o 
   1  14   1       28.02       29.75      6.46 o 
   2  14   1        5.52        6.01      4.48 o 
   3  14   1        8.73        4.87      5.86 o 
   4  14   1      113.41      104.69      9.24 o 
   5  14   1        0.05        5.15      4.45 o 
   6  14   1        3.62       10.49      5.24 o 
   7  14   1        8.40        4.12      5.00 o 
  -5  15   1       23.73       27.17      6.21 o 
  -4  15   1        6.73       13.87      8.49 o 
  -3  15   1        8.05       -0.69      7.37 o 
  -2  15   1        0.63        2.89      7.80 o 
  -1  15   1       16.43        2.97      8.42 o 
   0  15   1       22.95       37.10     10.00 o 
   1  15   1        0.40        9.70      4.63 o 
   2  15   1        4.29        3.88      9.41 o 
   3  15   1       26.35       20.19      6.10 o 
   4  15   1       47.75       45.20      7.17 o 
   5  15   1        0.52        6.05      5.02 o 
 -18   0   2        1.70       -3.62     11.81 o 
 -17   0   2       18.88       49.59     15.69 o 
 -16   0   2      457.22      502.33     34.64 o 
 -15   0   2      240.48      282.37     22.72 o 
 -14   0   2       16.81       26.93     11.59 o 
 -13   0   2        9.97        1.63      4.87 o 
 -12   0   2        0.66       -4.04      6.01 o 
 -11   0   2       29.70       34.81      4.78 o 
 -10   0   2        8.20        6.47      3.07 o 
  -9   0   2        9.88       26.68      6.64 o 
  -8   0   2       86.51       49.80      5.82 o 
  -7   0   2       33.06       35.25     10.10 o 
  -6   0   2      201.30      192.81      8.66 o 
  -5   0   2       19.16       37.63      4.87 o 
  -4   0   2    16822.88    16912.12    577.06 o 
  -3   0   2      215.62      242.64      9.82 o 
  -2   0   2     2686.72     2459.02    125.60 o 
  -1   0   2      360.60      274.29     29.03 o 
   0   0   2     1423.37     1353.97     70.17 o 
   1   0   2       27.72       58.22      7.07 o 
   2   0   2    50960.93    56941.80   1977.00 o 
   3   0   2       11.71        9.25      2.47 o 
   4   0   2     1222.16     1058.16     30.87 o 
   5   0   2     2431.13     2787.83     78.97 o 
   6   0   2       16.95       21.76      2.59 o 
   7   0   2      246.75      249.66      9.12 o 
   8   0   2        0.59        6.94      2.72 o 
   9   0   2      200.11      194.14     15.87 o 
  10   0   2       12.07        2.54      7.67 o 
  11   0   2       71.21       52.49     12.11 o 
  13   0   2       87.88       65.51     15.64 o 
  14   0   2        9.37        7.11     10.94 o 
  15   0   2       22.94       19.09     13.66 o 
  16   0   2       11.73       -0.47     12.32 o 
  17   0   2       12.53       -0.47     14.82 o 
 -18   1   2        3.47       12.33      9.76 o 
 -17   1   2       23.45       28.93     10.16 o 
 -16   1   2       45.22       59.40     10.91 o 
 -15   1   2       71.23       58.56     10.79 o 
 -14   1   2      426.21      450.72     22.00 o 
 -13   1   2      200.89      213.28      8.68 o 
 -12   1   2       20.04       15.91      3.03 o 
 -11   1   2        5.71       12.05      3.46 o 
 -10   1   2      284.19      349.12     10.43 o 
  -9   1   2      574.70      574.83     15.71 o 
  -8   1   2      240.39      225.22      7.17 o 
  -7   1   2       61.25       88.42      3.71 o 
  -6   1   2      184.52      214.56      6.59 o 
  -5   1   2     2050.17     1847.71     45.67 o 
  -4   1   2     1164.12     1031.61     30.30 o 
  -3   1   2       29.22        9.86      1.69 o 
  -2   1   2     6374.23     5719.30    162.19 o 
  -1   1   2        8.41        1.47      1.03 o 
   0   1   2      459.84      462.57     18.01 o 
   1   1   2        0.68       -1.84      3.73 o 
   2   1   2     9576.99     9191.73    224.24 o 
   3   1   2     3807.71     3590.29     88.42 o 
   4   1   2     1685.62     1516.30     34.00 o 
   5   1   2      306.07      281.62      7.52 o 
   6   1   2      250.49      249.72      6.33 o 
   7   1   2      533.42      552.87     12.25 o 
   8   1   2       31.95       35.56      3.31 o 
   9   1   2       17.70       14.74      2.76 o 
  10   1   2        4.21        7.15      5.50 o 
  11   1   2        6.96        5.26      6.05 o 
  12   1   2       73.53       63.68     10.00 o 
  13   1   2        7.27        8.11      7.67 o 
  14   1   2        5.31        2.27      7.66 o 
  15   1   2        2.70        4.23      8.52 o 
  16   1   2        2.90       -8.36      8.67 o 
 -18   2   2        1.45        9.69     13.83 o 
 -17   2   2        0.04       -1.77      8.45 o 
 -16   2   2      126.73       93.71     20.00 o 
 -15   2   2        2.10       -2.27      4.99 o 
 -14   2   2       16.30       17.29      4.80 o 
 -13   2   2       50.00       76.10      7.26 o 
 -12   2   2      157.34      186.10      7.01 o 
 -11   2   2       32.43       46.06      4.20 o 
 -10   2   2      280.43      255.95      8.21 o 
  -9   2   2      141.30      126.19      4.97 o 
  -8   2   2      128.79       98.88      4.16 o 
  -7   2   2       64.15       58.71      3.11 o 
  -6   2   2      109.88      155.77      5.21 o 
  -5   2   2     2483.98     2478.41     86.24 o 
  -4   2   2       46.54       42.20      3.89 o 
  -3   2   2        2.92       11.53      2.29 o 
  -2   2   2       10.34       16.48      3.17 o 
  -1   2   2     2075.03     1755.96     91.14 o 
   0   2   2       47.26       49.43      2.62 o 
   1   2   2      408.53      306.53      8.91 o 
   2   2   2        5.83       16.77      2.08 o 
   3   2   2     2229.05     2051.33     51.33 o 
   4   2   2      289.98      259.13      8.04 o 
   5   2   2      205.65      216.46      7.15 o 
   6   2   2     2009.29     1901.31     48.17 o 
   7   2   2      925.99      883.62     23.64 o 
   8   2   2       31.81       29.71      6.25 o 
   9   2   2       27.24       28.32      3.51 o 
  10   2   2       27.47       24.23      3.55 o 
  11   2   2        3.54       -3.08      5.80 o 
  12   2   2       90.13       85.84     19.03 o 
  13   2   2        1.52       -2.14      6.89 o 
  14   2   2        0.63       -0.22      7.47 o 
  15   2   2       16.46        4.74     12.95 o 
  16   2   2        0.11       -2.10      8.60 o 
 -17   3   2       49.26       42.70     15.34 o 
 -16   3   2       15.48        6.25      6.46 o 
 -15   3   2       20.68       15.06      5.31 o 
 -14   3   2       58.62       44.39      5.97 o 
 -13   3   2       18.32       19.45      4.45 o 
 -12   3   2      129.33      148.04      7.31 o 
 -11   3   2       18.52       17.10      3.00 o 
 -10   3   2        5.14       13.91      2.67 o 
  -9   3   2       63.13       74.94      3.88 o 
  -8   3   2     1202.55     1270.54     32.30 o 
  -7   3   2      546.72      548.45     21.18 o 
  -6   3   2     9239.97    10259.20    351.29 o 
  -5   3   2       28.46       24.50      6.77 o 
  -4   3   2        0.06       17.47      2.96 o 
  -3   3   2     1293.67     1222.03     43.42 o 
  -2   3   2       41.91       45.96      9.59 o 
  -1   3   2      105.78      131.60      6.21 o 
   0   3   2      175.78      119.86      6.42 o 
   1   3   2      322.52      242.65      7.52 o 
   2   3   2      351.32      331.45     11.26 o 
   3   3   2      205.29      241.21      8.85 o 
   4   3   2      284.99      255.10      8.09 o 
   5   3   2      495.10      483.58     13.73 o 
   6   3   2      563.47      528.20     17.69 o 
   7   3   2      804.86      829.26     22.49 o 
   8   3   2      478.67      508.92     15.97 o 
   9   3   2        7.58        9.44      2.86 o 
  10   3   2       15.58       18.27      3.52 o 
  11   3   2        3.61        8.41      3.39 o 
  12   3   2       69.73       59.04      9.92 o 
  13   3   2        0.55       -3.17      6.97 o 
  14   3   2        4.50       -3.68      7.33 o 
  15   3   2        0.05       -9.43      7.60 o 
  16   3   2        0.24       -1.87      8.35 o 
 -17   4   2       35.67       17.54     13.87 o 
 -16   4   2      158.54      156.26     10.24 o 
 -15   4   2      122.02      116.94      9.23 o 
 -14   4   2       29.89       34.81      6.48 o 
 -13   4   2       31.47       28.83      5.54 o 
 -12   4   2       84.15      102.44      6.31 o 
 -11   4   2        0.25       -1.80      2.67 o 
 -10   4   2      111.02      139.95      5.57 o 
  -9   4   2        8.29       26.28      3.76 o 
  -8   4   2        0.38        1.35      3.99 o 
  -7   4   2       96.78      137.70      7.25 o 
  -6   4   2      434.21      498.37     19.46 o 
  -5   4   2     1598.51     1457.39     51.92 o 
  -4   4   2     3247.69     3479.15    120.55 o 
  -3   4   2      976.70      993.85     35.86 o 
  -2   4   2     1192.73     1013.27     36.46 o 
  -1   4   2      167.21      161.80      6.68 o 
   0   4   2      985.74      921.83     29.98 o 
   1   4   2      126.81      152.67      4.58 o 
   2   4   2      339.38      390.02      9.66 o 
   3   4   2      366.00      401.49     13.58 o 
   4   4   2      206.12      226.23      7.49 o 
   5   4   2      318.86      352.62     10.71 o 
   6   4   2       86.10       68.65      4.17 o 
   7   4   2       75.17       78.21      4.57 o 
   8   4   2       94.65       76.89      4.83 o 
   9   4   2      421.26      405.46     12.80 o 
  10   4   2       96.91       86.19      5.97 o 
  11   4   2       13.95       12.01      3.65 o 
  12   4   2        0.58       -0.34      3.45 o 
  13   4   2       45.97       36.28     10.69 o 
  14   4   2        0.56       -5.50     11.89 o 
  15   4   2        9.42       -4.25      7.59 o 
  16   4   2       18.98       10.27      9.69 o 
 -17   5   2       19.24       13.18      6.48 o 
 -16   5   2        9.33        4.94      5.41 o 
 -15   5   2        7.49       13.49      6.53 o 
 -14   5   2       39.37       27.86      6.09 o 
 -13   5   2        0.01       -7.14      6.08 o 
 -12   5   2        7.07        3.44      4.01 o 
 -11   5   2        9.40        2.75      3.67 o 
 -10   5   2      149.63      170.15      9.21 o 
  -9   5   2       22.40       26.34      4.46 o 
  -8   5   2      580.53      601.55     23.46 o 
  -7   5   2      265.68      282.05     12.42 o 
  -6   5   2      303.02      328.15     13.86 o 
  -5   5   2     1246.45     1267.98     45.64 o 
  -4   5   2     1897.99     2310.07     81.03 o 
  -3   5   2     1818.86     2037.55     71.43 o 
  -2   5   2       19.09       19.93      4.18 o 
  -1   5   2       20.65       10.43      2.10 o 
   0   5   2      332.87      310.97     10.24 o 
   1   5   2     3143.11     3018.30    126.37 o 
   2   5   2      886.61      904.95     28.61 o 
   3   5   2      429.75      455.53     11.48 o 
   4   5   2     1893.69     1841.19     46.91 o 
   5   5   2     1135.52     1052.13     27.90 o 
   6   5   2       26.70       26.88      3.28 o 
   7   5   2       31.28       30.99      3.57 o 
   8   5   2        9.31        9.69      3.05 o 
   9   5   2       87.98       94.33      9.63 o 
  10   5   2        4.63        8.37      3.36 o 
  11   5   2       13.16       10.73      3.93 o 
  12   5   2       14.37       13.85      4.28 o 
  13   5   2        4.75        6.94      5.20 o 
  14   5   2       16.33       14.39      8.84 o 
  15   5   2       39.99       22.14      9.85 o 
  16   5   2        8.19        8.37      9.87 o 
 -16   6   2        0.07       -7.31      4.88 o 
 -15   6   2       40.27       59.02      8.30 o 
 -14   6   2       11.55       10.62      4.92 o 
 -13   6   2       97.36      106.94     10.02 o 
 -12   6   2       79.78       63.02      7.09 o 
 -11   6   2       18.76       26.67      5.28 o 
 -10   6   2        3.79        2.92      3.62 o 
  -9   6   2      379.28      359.51     15.64 o 
  -8   6   2       93.59      136.51      7.86 o 
  -7   6   2       74.33       93.85     21.61 o 
  -6   6   2       12.61       11.20      3.37 o 
  -5   6   2      179.00      222.01     10.25 o 
  -4   6   2        2.39       -3.05      2.04 o 
  -3   6   2     1056.79     1162.98     42.00 o 
  -2   6   2     1244.53     1400.73     40.49 o 
  -1   6   2      119.35      106.81      4.88 o 
   0   6   2      753.65      841.09     21.08 o 
   1   6   2      327.02      406.49     17.35 o 
   2   6   2     1005.81     1141.11     47.35 o 
   3   6   2        2.97        2.36      1.56 o 
   4   6   2       30.43       45.32      3.80 o 
   5   6   2     1073.72     1024.80     27.43 o 
   6   6   2        1.71        0.53      2.22 o 
   7   6   2        3.77        3.19      2.45 o 
   8   6   2        1.37        1.31      2.80 o 
   9   6   2      108.00      119.37      6.14 o 
  10   6   2        6.52        6.17      3.43 o 
  11   6   2        0.71        2.75      3.77 o 
  12   6   2        4.56        9.26      4.18 o 
  13   6   2      195.47      225.93     11.39 o 
  14   6   2       21.35       19.74      9.10 o 
  15   6   2       21.25       21.33     10.33 o 
 -16   7   2       15.04       20.39      6.63 o 
 -15   7   2        0.92        2.98      7.56 o 
 -14   7   2       46.88       54.01      7.63 o 
 -13   7   2        0.18        8.10      4.80 o 
 -12   7   2        6.83       18.86      5.20 o 
 -11   7   2       37.97       62.94      7.69 o 
 -10   7   2       16.71       19.28      4.82 o 
  -9   7   2        3.13        0.91      7.39 o 
  -8   7   2        7.73       16.72      4.01 o 
  -7   7   2        2.92        3.73      6.76 o 
  -6   7   2       15.58       14.68      3.77 o 
  -5   7   2       91.57       71.77     12.45 o 
  -4   7   2       57.86       82.62      8.04 o 
  -3   7   2      648.48      638.22     17.34 o 
  -2   7   2      219.75      207.42      6.35 o 
  -1   7   2      392.03      393.05     10.28 o 
   0   7   2      424.70      398.69     10.28 o 
   1   7   2       31.30       28.02      3.24 o 
   2   7   2       10.97        9.28      2.02 o 
   3   7   2       42.25       64.35      4.60 o 
   4   7   2       98.65      110.27      5.15 o 
   5   7   2      101.90      120.42      8.37 o 
   6   7   2        9.26       17.58      3.33 o 
   7   7   2       55.70       78.45      8.10 o 
   8   7   2       23.34       21.98      4.71 o 
   9   7   2        7.51        5.80      3.75 o 
  10   7   2       28.03       40.10      6.86 o 
  11   7   2        3.46        3.75      4.22 o 
  12   7   2      317.74      355.39     23.46 o 
  13   7   2       28.92       36.46      6.70 o 
  14   7   2       79.74       91.76     15.81 o 
  15   7   2       29.94       22.45     14.69 o 
 -15   8   2        0.61        4.95      8.29 o 
 -14   8   2        9.79       13.24      5.86 o 
 -13   8   2       32.00       30.52      6.81 o 
 -12   8   2       16.07       12.43      6.36 o 
 -11   8   2      147.59      168.61     10.39 o 
 -10   8   2      137.81      131.71      8.81 o 
  -9   8   2      522.71      518.86     21.85 o 
  -8   8   2      667.91      722.01     28.51 o 
  -7   8   2      123.17      155.36      9.65 o 
  -6   8   2        2.64        1.46      3.47 o 
  -5   8   2       42.55       46.52      5.49 o 
  -4   8   2        5.65        4.94      2.45 o 
  -3   8   2        0.13        5.16      2.48 o 
  -2   8   2       26.30       30.28      2.65 o 
  -1   8   2       85.84      114.92      4.47 o 
   0   8   2      560.72      538.27     13.44 o 
   1   8   2      316.86      397.54     10.39 o 
   2   8   2      174.84      189.48      6.04 o 
   3   8   2      153.59      163.69      5.50 o 
   4   8   2       13.50       10.99      2.48 o 
   5   8   2        8.03        5.41      2.74 o 
   6   8   2       68.24       65.93     10.28 o 
   7   8   2      490.23      467.31     21.22 o 
   8   8   2       48.91       57.16      5.59 o 
   9   8   2       15.84       15.98      4.48 o 
  10   8   2        3.29       -3.21      3.85 o 
  11   8   2       11.30       12.73      4.70 o 
  12   8   2      176.49      217.83     17.61 o 
  13   8   2        0.00        6.03      7.74 o 
  14   8   2        5.86       10.37      5.89 o 
 -15   9   2        0.01       -8.66      5.77 o 
 -14   9   2        1.07        8.40      5.56 o 
 -13   9   2       66.49       85.42     16.12 o 
 -12   9   2      129.09      177.33     16.83 o 
 -11   9   2       35.77       34.51     14.87 o 
 -10   9   2        1.92        5.95      7.78 o 
  -9   9   2      546.67      552.79     23.42 o 
  -8   9   2      429.55      459.00     20.17 o 
  -7   9   2      155.39      180.46     10.54 o 
  -6   9   2     1079.94     1087.30     40.96 o 
  -5   9   2      178.46      202.76      8.84 o 
  -4   9   2      535.31      588.67     16.92 o 
  -3   9   2      549.56      589.36     15.04 o 
  -2   9   2        1.08        1.59      1.77 o 
  -1   9   2       11.65       14.18      2.28 o 
   0   9   2       23.48       24.05      2.60 o 
   1   9   2       12.74       14.48      3.64 o 
   2   9   2       72.57       94.28      4.91 o 
   3   9   2        3.80        4.34      3.28 o 
   4   9   2       61.58       70.60      4.36 o 
   5   9   2      171.43      151.16      6.19 o 
   6   9   2       52.01       54.10      6.41 o 
   7   9   2       52.59       65.33     10.78 o 
   8   9   2       63.93       81.33     13.11 o 
   9   9   2        5.06        3.82      3.93 o 
  10   9   2       23.30       25.52      5.58 o 
  11   9   2        0.00        4.61      4.76 o 
  12   9   2       19.26       20.03      9.10 o 
  13   9   2        1.40        5.28      5.43 o 
 -14  10   2        5.55       -2.94     10.92 o 
 -13  10   2        2.12        4.50     10.90 o 
 -12  10   2       45.29       41.97     14.09 o 
 -11  10   2       55.39       77.32      8.99 o 
 -10  10   2      178.08      202.33     16.49 o 
  -9  10   2      280.24      291.80     21.97 o 
  -8  10   2       10.77       13.82      6.72 o 
  -7  10   2      129.37      132.33      9.32 o 
  -6  10   2       60.77       62.46      8.85 o 
  -5  10   2      449.48      442.79     13.89 o 
  -4  10   2     1868.94     1975.53     50.45 o 
  -3  10   2      220.97      260.47      8.24 o 
  -2  10   2        0.55       -1.37      2.35 o 
  -1  10   2       37.82       51.68      5.00 o 
   0  10   2      499.21      494.00     14.71 o 
   1  10   2        5.91        2.10      2.61 o 
   2  10   2        0.63        1.50      3.15 o 
   3  10   2        4.27        4.01      3.53 o 
   4  10   2       44.25       39.21      5.23 o 
   5  10   2       51.25       45.33      4.75 o 
   6  10   2      167.10      154.07      7.29 o 
   7  10   2       99.17       90.00     13.03 o 
   8  10   2      230.90      253.97     11.43 o 
   9  10   2       85.25       95.16     10.56 o 
  10  10   2       11.95        7.07      5.04 o 
  11  10   2        3.24       11.64      5.45 o 
  12  10   2        0.14        5.19      5.29 o 
 -13  11   2        3.69       21.61      7.34 o 
 -12  11   2        6.55       16.90     10.60 o 
 -11  11   2       32.61       49.85     18.89 o 
 -10  11   2       29.92       37.16     11.81 o 
  -9  11   2       55.11       62.53     15.64 o 
  -8  11   2      172.87      202.60     20.43 o 
  -7  11   2      175.54      147.64     10.67 o 
  -6  11   2      562.72      592.66     19.16 o 
  -5  11   2      207.75      227.74      8.94 o 
  -4  11   2       29.00       21.77      4.91 o 
  -3  11   2     1125.23     1145.17     27.40 o 
  -2  11   2       14.56       23.82      4.11 o 
  -1  11   2       17.33       13.50      5.06 o 
   0  11   2      161.81      136.61      6.41 o 
   1  11   2       31.15       28.66      3.80 o 
   2  11   2       26.97       22.50      4.37 o 
   3  11   2       50.79       56.79      5.93 o 
   4  11   2        3.63       -2.37      3.71 o 
   5  11   2        0.01       -6.07      5.08 o 
   6  11   2      132.75      117.94     12.93 o 
   7  11   2        0.12        2.76      4.36 o 
   8  11   2        2.46       -0.65      4.46 o 
   9  11   2        9.54       15.61      4.79 o 
  10  11   2        0.78        5.92      5.10 o 
  11  11   2        0.00        7.18      5.47 o 
 -11  12   2        0.03        7.98      9.48 o 
 -10  12   2        2.08        6.98      6.48 o 
  -9  12   2        0.13        7.56     12.02 o 
  -8  12   2        1.23       -1.27      5.53 o 
  -7  12   2      162.67      180.02     11.43 o 
  -6  12   2       66.34      105.62     13.58 o 
  -5  12   2        6.30        4.67      3.24 o 
  -4  12   2        0.00       -0.23      2.64 o 
  -3  12   2        9.53        4.31      4.41 o 
  -2  12   2      109.30      123.49      7.34 o 
  -1  12   2      270.03      266.84     12.79 o 
   0  12   2        1.34        2.46      3.10 o 
   1  12   2      112.54      125.52      9.51 o 
   2  12   2      137.55      146.95      9.97 o 
   3  12   2        0.23        0.38      4.25 o 
   4  12   2      127.29      114.22      9.69 o 
   5  12   2       32.99       40.21      6.61 o 
   6  12   2        8.76        5.61      4.75 o 
   7  12   2       16.83       11.47      5.01 o 
   8  12   2        6.98        9.25      5.56 o 
   9  12   2       19.46       19.85      6.18 o 
  10  12   2       21.09       25.92      7.44 o 
 -10  13   2       10.90       15.19      7.27 o 
  -9  13   2       41.76       64.91      9.19 o 
  -8  13   2        8.57       -0.55      6.57 o 
  -7  13   2       11.90       12.94      6.11 o 
  -6  13   2        0.91       -2.84      3.54 o 
  -5  13   2       65.70       70.69      8.11 o 
  -4  13   2       68.54       72.24     14.03 o 
  -3  13   2        0.61       -4.12      3.04 o 
  -2  13   2       12.27       17.63      4.32 o 
  -1  13   2        3.01        0.70      3.63 o 
   0  13   2      165.42      130.02     10.06 o 
   1  13   2       67.06       66.24      7.86 o 
   2  13   2       60.53       70.17      7.91 o 
   3  13   2      397.56      365.66     17.84 o 
   4  13   2        0.02       -2.80      4.21 o 
   5  13   2       21.11       35.46      8.83 o 
   6  13   2        8.78        3.56      9.46 o 
   7  13   2       26.47       20.03      6.15 o 
   8  13   2        0.05        4.44      5.59 o 
   9  13   2       20.62       25.07      7.32 o 
  -8  14   2       97.89      100.56     11.16 o 
  -7  14   2        0.01       -4.28      5.76 o 
  -6  14   2        1.42       -0.26      7.54 o 
  -5  14   2       19.98       21.33      8.49 o 
  -4  14   2       13.92        3.96      6.98 o 
  -3  14   2       19.49       17.68      4.60 o 
  -2  14   2       28.29       19.40      4.81 o 
  -1  14   2        2.52       -1.03      6.29 o 
   0  14   2       64.52       49.71     11.59 o 
   1  14   2       14.01       16.64      5.28 o 
   2  14   2        2.75        0.68      4.32 o 
   3  14   2       67.97       62.64      7.92 o 
   4  14   2       12.57        7.09      5.00 o 
   5  14   2       46.93       45.08      7.48 o 
   6  14   2        0.65        0.16      4.93 o 
   7  14   2        3.97       11.46      5.91 o 
  -5  15   2       28.00       22.36      8.92 o 
  -4  15   2       29.60       22.53      8.66 o 
  -3  15   2        5.40       10.73      8.14 o 
  -2  15   2        1.89        0.19      6.92 o 
  -1  15   2        0.01        4.13      5.01 o 
   0  15   2       13.68       16.17      5.80 o 
   1  15   2       12.60       -0.31      4.65 o 
   2  15   2       37.49       33.69     10.77 o 
   3  15   2       41.45       41.77      9.20 o 
   4  15   2       14.89        6.09      5.49 o 
 -18   1   3        0.37       -4.09     13.57 o 
 -17   1   3      164.50      143.37     15.83 o 
 -16   1   3       33.09       29.21     10.29 o 
 -15   1   3      123.88      159.06      9.84 o 
 -14   1   3       43.77       47.85      5.56 o 
 -13   1   3      514.78      568.37     16.65 o 
 -12   1   3      267.25      341.98     11.09 o 
 -11   1   3      260.81      263.18      8.95 o 
 -10   1   3      167.63      166.90      6.39 o 
  -9   1   3       78.94       99.74      5.19 o 
  -8   1   3        7.60        2.54      1.96 o 
  -7   1   3     1441.16     1492.51     37.80 o 
  -6   1   3        5.36        5.84      1.84 o 
  -5   1   3      265.21      196.41      7.34 o 
  -4   1   3      353.95      276.55      9.49 o 
  -3   1   3       40.62       43.51      3.49 o 
  -2   1   3     1387.10     1311.79     41.76 o 
  -1   1   3     2870.84     2176.27    231.00 o 
   0   1   3     1264.93     1072.57     40.46 o 
   1   1   3      502.82      518.72     20.97 o 
   2   1   3      273.04      224.60      8.58 o 
   3   1   3     2173.61     2179.82     55.10 o 
   4   1   3      565.79      557.68     15.41 o 
   5   1   3     1689.60     1608.27     36.56 o 
   6   1   3      164.55      150.48      6.86 o 
   7   1   3      427.66      454.63     11.90 o 
   8   1   3      167.83      177.03      9.99 o 
   9   1   3        0.68       -1.40      3.03 o 
  10   1   3       12.50        6.51      4.76 o 
  11   1   3       37.42       21.86      8.18 o 
  12   1   3        0.32       -3.88      7.14 o 
  13   1   3       18.88        9.14      8.11 o 
  14   1   3       25.69       17.57      9.09 o 
  15   1   3       14.94       12.59      9.33 o 
  16   1   3       25.78        1.05      9.56 o 
 -17   2   3       23.21        6.64     14.09 o 
 -16   2   3       11.50       14.60      8.10 o 
 -15   2   3      339.87      387.74     22.25 o 
 -14   2   3      645.45      694.33     26.49 o 
 -13   2   3       28.43       43.21      4.87 o 
 -12   2   3      136.20      158.57      6.71 o 
 -11   2   3      694.10      671.75     18.77 o 
 -10   2   3        3.24        0.43      2.30 o 
  -9   2   3        0.03       -1.44      2.06 o 
  -8   2   3       11.46       21.70      2.85 o 
  -7   2   3     1967.13     2341.52     58.21 o 
  -6   2   3      157.24      156.38      6.34 o 
  -5   2   3       67.83       93.84      4.44 o 
  -4   2   3      623.96      600.37     26.22 o 
  -3   2   3      915.70      970.88     35.48 o 
  -2   2   3     2120.87     2092.60    102.48 o 
  -1   2   3      968.53      973.25     32.25 o 
   0   2   3        8.27       20.21      2.61 o 
   1   2   3       89.28      101.86      6.33 o 
   2   2   3       15.08       20.45      3.01 o 
   3   2   3      342.37      295.38      9.27 o 
   4   2   3      185.34      205.79      7.21 o 
   5   2   3     3313.68     3156.75     70.17 o 
   6   2   3     2802.09     2842.75     63.53 o 
   7   2   3      257.22      244.07      8.58 o 
   8   2   3       32.79       48.58      4.32 o 
   9   2   3       36.95       44.81      4.32 o 
  10   2   3        7.54       11.38      4.62 o 
  11   2   3       22.02       18.17      5.37 o 
  12   2   3        0.04       -4.46      7.15 o 
  13   2   3        3.63        8.29      8.46 o 
  14   2   3        7.23        4.08      8.96 o 
  15   2   3        7.36        0.69      8.68 o 
  16   2   3        0.52       -6.05      9.35 o 
 -17   3   3       26.51       34.10      7.24 o 
 -16   3   3       78.35       79.82      9.19 o 
 -15   3   3        8.44       14.86      5.69 o 
 -14   3   3      148.34      154.42     16.77 o 
 -13   3   3      380.21      402.55     19.90 o 
 -12   3   3        0.93       -3.68      2.84 o 
 -11   3   3      669.91      675.60     18.89 o 
 -10   3   3        6.37       12.84      3.06 o 
  -9   3   3      176.28      174.04      6.41 o 
  -8   3   3       14.62       18.31      2.67 o 
  -7   3   3        2.88       -0.74      3.88 o 
  -6   3   3      242.41      304.16     13.12 o 
  -5   3   3      483.12      423.80     17.13 o 
  -4   3   3      101.60      118.48      6.64 o 
  -3   3   3       41.48       53.80      5.56 o 
  -2   3   3       69.54       71.03      5.00 o 
  -1   3   3     1316.40     1146.72     48.00 o 
   0   3   3       65.92       50.80      3.28 o 
   1   3   3      948.64      949.13     24.76 o 
   2   3   3      625.13      504.47     12.50 o 
   3   3   3       70.98       75.23      4.17 o 
   4   3   3        1.51        2.02      1.95 o 
   5   3   3      283.04      311.25     11.93 o 
   6   3   3     3876.77     3867.76     96.47 o 
   7   3   3        5.75       13.74      3.69 o 
   8   3   3        0.07        0.28      3.63 o 
   9   3   3      106.32      108.79     10.96 o 
  10   3   3       50.36       46.48      5.15 o 
  11   3   3        0.34       -0.13      4.46 o 
  12   3   3        9.69        1.82      4.89 o 
  13   3   3        2.82       -4.89      7.90 o 
  14   3   3        2.91        5.19      8.44 o 
  15   3   3        1.59       -3.60      8.59 o 
 -17   4   3        8.08       15.67      6.22 o 
 -16   4   3       18.54       25.21      6.58 o 
 -15   4   3       10.81        1.50      7.88 o 
 -14   4   3        4.39        3.43      5.15 o 
 -13   4   3        0.00       -0.04      4.50 o 
 -12   4   3       29.10       35.64      6.24 o 
 -11   4   3      184.61      164.95      7.69 o 
 -10   4   3       31.55       40.32      4.40 o 
  -9   4   3       51.46       48.90      4.63 o 
  -8   4   3       74.63       82.17      9.63 o 
  -7   4   3       57.63       83.43      6.24 o 
  -6   4   3        7.90        8.42      3.53 o 
  -5   4   3       79.33       63.14      5.66 o 
  -4   4   3     3466.07     3585.26    124.51 o 
  -3   4   3     2225.42     2433.01     85.29 o 
  -2   4   3       39.53       51.17      8.06 o 
  -1   4   3       29.73       25.53      3.55 o 
   0   4   3        7.55       11.41      2.27 o 
   1   4   3       43.77       36.94      2.50 o 
   2   4   3       44.49       61.59      9.81 o 
   3   4   3      171.51      129.53      4.43 o 
   4   4   3        6.85        2.91      2.55 o 
   5   4   3      169.57      165.20      6.57 o 
   6   4   3      182.63      190.79      7.41 o 
   7   4   3      479.33      505.42     17.21 o 
   8   4   3       11.61       15.21      3.54 o 
   9   4   3      191.31      189.22      7.93 o 
  10   4   3      219.85      215.95      8.82 o 
  11   4   3       38.63       36.68      5.77 o 
  12   4   3        5.21        3.70      4.96 o 
  13   4   3        2.61        6.69      5.45 o 
  14   4   3        6.34        4.30      8.89 o 
  15   4   3        0.14        4.81      9.05 o 
 -17   5   3       24.95        9.14      6.53 o 
 -16   5   3        0.00        2.34      5.27 o 
 -15   5   3        4.89        5.93     10.30 o 
 -14   5   3       53.98       52.96      7.47 o 
 -13   5   3       35.78       30.34     14.87 o 
 -12   5   3        1.28       -0.67      4.09 o 
 -11   5   3        0.27        1.32      3.15 o 
 -10   5   3       22.76       23.03      3.98 o 
  -9   5   3       40.09       69.61      9.13 o 
  -8   5   3      147.75      190.09      9.87 o 
  -7   5   3       23.31       37.92      8.42 o 
  -6   5   3      193.37      172.97      8.92 o 
  -5   5   3      280.28      222.68     10.53 o 
  -4   5   3      145.05      110.27      6.50 o 
  -3   5   3        0.05        0.13      2.65 o 
  -2   5   3      637.10      568.68     22.02 o 
  -1   5   3      474.79      399.66     16.18 o 
   0   5   3     1236.08     1143.09     34.47 o 
   1   5   3      801.23      765.55     17.06 o 
   2   5   3       63.48       75.11      4.96 o 
   3   5   3       77.57       68.36      3.43 o 
   4   5   3       52.54       73.02      5.63 o 
   5   5   3      169.02      178.33      8.14 o 
   6   5   3       89.63      114.21      5.64 o 
   7   5   3       81.46       62.24      9.91 o 
   8   5   3       49.72       55.53      5.11 o 
   9   5   3        6.27        0.50      3.41 o 
  10   5   3       17.80       20.72      4.36 o 
  11   5   3       56.70       41.22      5.25 o 
  12   5   3       35.73       25.36      6.31 o 
  13   5   3       33.55       29.55      7.57 o 
  14   5   3       21.73       17.91      9.58 o 
  15   5   3        8.50       15.22      9.85 o 
 -16   6   3        0.05       -7.35      5.17 o 
 -15   6   3        0.02        3.36      5.38 o 
 -14   6   3       17.23       24.72      6.20 o 
 -13   6   3        5.02        0.03      4.60 o 
 -12   6   3       58.96       70.81     16.01 o 
 -11   6   3       16.42       22.13      5.45 o 
 -10   6   3       39.69       35.24      5.74 o 
  -9   6   3      136.25      153.07      9.05 o 
  -8   6   3       22.34       27.23      4.84 o 
  -7   6   3        0.12       -0.85      2.86 o 
  -6   6   3      670.39      598.64     23.62 o 
  -5   6   3       25.56       41.16      4.94 o 
  -4   6   3        1.08       -1.12      2.74 o 
  -3   6   3        0.00        8.15      3.06 o 
  -2   6   3      534.67      590.06     22.89 o 
  -1   6   3      575.31      609.85     26.67 o 
   0   6   3       48.08       65.41      3.96 o 
   1   6   3       13.46       12.82      2.19 o 
   2   6   3       83.57       78.05      4.55 o 
   3   6   3      407.22      368.43     14.01 o 
   4   6   3      150.93      128.62      5.81 o 
   5   6   3        0.25        0.64      2.30 o 
   6   6   3       80.34       77.15      5.15 o 
   7   6   3       97.71       85.96      8.97 o 
   8   6   3       11.48       16.12      3.89 o 
   9   6   3        1.87        0.41      3.31 o 
  10   6   3       60.64       51.50      5.60 o 
  11   6   3       10.27       10.87      4.78 o 
  12   6   3        3.01        4.31      4.36 o 
  13   6   3       11.55       17.05      8.99 o 
  14   6   3       25.28       17.36      6.63 o 
 -16   7   3        1.24       10.44      9.00 o 
 -15   7   3       10.29       14.28      7.93 o 
 -14   7   3        8.16       -2.62      4.94 o 
 -13   7   3        0.10       -5.00      4.62 o 
 -12   7   3      156.52      140.37      9.42 o 
 -11   7   3      181.37      171.20     19.81 o 
 -10   7   3      187.78      176.57     10.20 o 
  -9   7   3       77.81      103.69     19.35 o 
  -8   7   3       10.13       18.88      4.58 o 
  -7   7   3      114.47      110.01      9.37 o 
  -6   7   3       15.94       10.12      5.54 o 
  -5   7   3        3.83       13.53      4.42 o 
  -4   7   3       50.43       76.34     13.90 o 
  -3   7   3        7.06       11.40      3.33 o 
  -2   7   3        5.50       11.41      3.38 o 
  -1   7   3      332.35      363.26     11.24 o 
   0   7   3      298.44      316.38     13.52 o 
   1   7   3      511.34      530.43     22.91 o 
   2   7   3       27.78       25.27      2.35 o 
   3   7   3      634.62      544.16     14.73 o 
   4   7   3      186.40      200.84      7.75 o 
   5   7   3       65.45       69.08      4.92 o 
   6   7   3       41.83       39.82      4.93 o 
   7   7   3        2.67        4.28      3.21 o 
   8   7   3        0.17       -0.50      3.49 o 
   9   7   3        0.29        2.98      3.93 o 
  10   7   3      104.06       92.91      7.23 o 
  11   7   3       46.24       43.33      6.08 o 
  12   7   3       25.19       24.17      5.44 o 
  13   7   3        0.04        1.48      4.90 o 
  14   7   3        0.11        0.29      6.27 o 
 -15   8   3       52.02       57.25     15.32 o 
 -14   8   3       45.61       46.62      9.63 o 
 -13   8   3       26.70       30.92      6.57 o 
 -12   8   3       17.07       16.00     13.85 o 
 -11   8   3       86.86       77.04      8.48 o 
 -10   8   3        2.73       11.59      5.34 o 
  -9   8   3        8.59        7.83      4.50 o 
  -8   8   3      109.43      129.02      8.51 o 
  -7   8   3      324.11      285.18     13.95 o 
  -6   8   3        3.92        2.53      3.75 o 
  -5   8   3       13.13       15.42      4.35 o 
  -4   8   3       59.05       76.91     20.17 o 
  -3   8   3       20.81       25.10      4.30 o 
  -2   8   3      106.12       91.50      9.70 o 
  -1   8   3      737.43      742.94     20.55 o 
   0   8   3       13.67       19.32      2.96 o 
   1   8   3       98.42      120.26      5.49 o 
   2   8   3       24.41       22.56      2.78 o 
   3   8   3       28.41       36.32      4.06 o 
   4   8   3       33.95       28.98      3.69 o 
   5   8   3      122.41      133.94      6.52 o 
   6   8   3        1.02        1.93      3.16 o 
   7   8   3       12.18       12.98      4.28 o 
   8   8   3       51.57       46.18      5.52 o 
   9   8   3       66.71       66.92      6.36 o 
  10   8   3      117.76       99.79      8.73 o 
  11   8   3       56.66       45.19      6.74 o 
  12   8   3       37.25       37.15      6.18 o 
  13   8   3       12.46       14.54      5.61 o 
 -14   9   3        0.04        0.89      9.78 o 
 -13   9   3       20.27       24.40      6.34 o 
 -12   9   3       92.54      118.54     10.26 o 
 -11   9   3       26.58       25.50     17.36 o 
 -10   9   3       77.12       89.56     14.74 o 
  -9   9   3       19.42       24.93      6.11 o 
  -8   9   3      337.36      341.32     16.18 o 
  -7   9   3      181.31      210.56     18.58 o 
  -6   9   3     1165.77     1118.06     42.16 o 
  -5   9   3      920.82      991.97     37.78 o 
  -4   9   3      150.43      134.98      8.45 o 
  -3   9   3      228.48      231.20      9.86 o 
  -2   9   3      362.69      324.77     10.79 o 
  -1   9   3      128.32      150.64      6.51 o 
   0   9   3      322.12      312.49     10.43 o 
   1   9   3       10.88       20.45      3.24 o 
   2   9   3       45.09       58.20      6.36 o 
   3   9   3        6.00        4.25      2.86 o 
   4   9   3        4.73       -1.13      4.01 o 
   5   9   3        3.06        5.66      2.93 o 
   6   9   3       40.97       37.70      6.45 o 
   7   9   3        3.34        0.91      3.71 o 
   8   9   3        1.36       -4.10      3.96 o 
   9   9   3       41.20       38.36      6.04 o 
  10   9   3       96.34       84.36      8.44 o 
  11   9   3       73.17       65.16      7.24 o 
  12   9   3        2.14        5.66      5.51 o 
 -13  10   3        0.95       18.91      6.95 o 
 -12  10   3       33.89       42.10      7.89 o 
 -11  10   3        0.34        1.62      5.40 o 
 -10  10   3       28.79       51.36      7.89 o 
  -9  10   3       34.59       40.90      8.34 o 
  -8  10   3       84.00      123.84     27.04 o 
  -7  10   3       75.11       90.82      8.87 o 
  -6  10   3     1057.67     1044.64     72.69 o 
  -5  10   3       92.16      120.73     21.14 o 
  -4  10   3     2103.32     2114.70     62.62 o 
  -3  10   3      319.41      367.84     14.10 o 
  -2  10   3      342.89      343.40     13.19 o 
  -1  10   3      125.06      137.95      6.53 o 
   0  10   3       42.47       35.86      4.06 o 
   1  10   3       45.01       43.77      8.79 o 
   2  10   3        0.02       -4.49      3.00 o 
   3  10   3       38.46       32.15      4.96 o 
   4  10   3        0.28        0.01      2.97 o 
   5  10   3        1.26       -2.07      2.85 o 
   6  10   3        4.78        2.31      4.12 o 
   7  10   3       24.31       15.88      5.09 o 
   8  10   3        0.01        1.70      4.99 o 
   9  10   3       40.74       40.39      8.99 o 
  10  10   3        0.61        2.54      4.97 o 
  11  10   3       13.42       22.15      6.31 o 
 -12  11   3      136.83      144.90     13.08 o 
 -11  11   3       28.68       39.41     22.30 o 
 -10  11   3       77.87       99.51     10.27 o 
  -9  11   3       37.86       35.09      7.43 o 
  -8  11   3        6.52       14.64      5.77 o 
  -7  11   3       24.69       36.15      6.90 o 
  -6  11   3      430.23      420.90     16.11 o 
  -5  11   3        0.54        4.05      4.23 o 
  -4  11   3       23.28       24.16      7.77 o 
  -3  11   3       89.48      116.71     20.89 o 
  -2  11   3      343.05      337.91     11.62 o 
  -1  11   3       67.23       83.07      5.90 o 
   0  11   3       46.33       61.03      7.71 o 
   1  11   3        2.56        6.42      3.92 o 
   2  11   3       11.20       14.48      8.28 o 
   3  11   3      232.24      215.46     16.67 o 
   4  11   3       37.55       32.37      5.62 o 
   5  11   3       38.55       21.76      4.53 o 
   6  11   3        1.49        8.50      5.11 o 
   7  11   3        1.12        4.50      7.32 o 
   8  11   3        6.93       15.07      6.30 o 
   9  11   3       12.38       14.60      6.86 o 
  10  11   3        5.44        4.33      6.51 o 
 -11  12   3       37.72       44.74      8.81 o 
 -10  12   3       16.31        0.82      6.30 o 
  -9  12   3        4.22        8.40      6.42 o 
  -8  12   3       75.37       69.03     24.50 o 
  -7  12   3        0.04        4.93      5.39 o 
  -6  12   3       84.30      113.22     22.46 o 
  -5  12   3      199.99      187.30      9.63 o 
  -4  12   3       83.41      111.51     15.64 o 
  -3  12   3      152.19      165.08      8.78 o 
  -2  12   3       93.90       89.36     11.94 o 
  -1  12   3      138.24      159.23     11.61 o 
   0  12   3      592.95      547.99     20.22 o 
   1  12   3      192.09      164.27      9.46 o 
   2  12   3       16.90       18.35      5.05 o 
   3  12   3       58.29       51.79     10.73 o 
   4  12   3        1.92        1.22      6.96 o 
   5  12   3       25.37       32.06      6.59 o 
   6  12   3       90.68       74.64      9.05 o 
   7  12   3       27.12       34.93     18.94 o 
   8  12   3        7.35        8.07      9.03 o 
   9  12   3        0.12        7.13      6.59 o 
  -9  13   3        0.68       -3.30      8.01 o 
  -8  13   3        1.87       -1.21      6.24 o 
  -7  13   3        2.80       18.38      6.69 o 
  -6  13   3        4.66        8.87     10.73 o 
  -5  13   3        1.00        7.15      4.54 o 
  -4  13   3        4.75        9.03      6.52 o 
  -3  13   3       34.97       38.46      5.86 o 
  -2  13   3        2.72        8.07      5.15 o 
  -1  13   3       15.76       25.77      5.58 o 
   0  13   3        1.64        6.67      6.40 o 
   1  13   3      107.73      106.02     10.10 o 
   2  13   3      198.76      211.22     13.58 o 
   3  13   3        7.51       10.75      5.53 o 
   4  13   3      153.02      126.25     12.28 o 
   5  13   3        3.82        5.54      5.42 o 
   6  13   3       16.66        3.91      5.07 o 
   7  13   3       14.43        9.81      6.45 o 
  -7  14   3        2.61        7.28      9.56 o 
  -6  14   3        0.20        2.12      5.52 o 
  -5  14   3       40.35       44.70      6.36 o 
  -4  14   3        8.78        6.95      4.63 o 
  -3  14   3        9.98       14.48      5.89 o 
  -2  14   3      156.57      156.12     38.57 o 
  -1  14   3        3.49       -0.55      9.50 o 
   0  14   3        8.93        5.07      5.07 o 
   1  14   3        0.00       -2.06      4.74 o 
   2  14   3      128.04       91.65      9.91 o 
   3  14   3       18.68       10.58      5.92 o 
   4  14   3       66.34       49.99     12.28 o 
   5  14   3       15.15       10.98      6.27 o 
  -3  15   3       10.81       31.84      9.91 o 
  -2  15   3        7.67       -6.89      6.83 o 
  -1  15   3       37.68       30.91      9.85 o 
   0  15   3        0.95       -1.76      5.04 o 
   1  15   3        3.25        4.60      5.44 o 
 -16   0   4        3.42        4.92      6.47 o 
 -15   0   4       18.02       15.34      6.81 o 
 -14   0   4      490.55      517.10     27.95 o 
 -13   0   4      960.40     1086.26     50.28 o 
 -12   0   4     2075.21     2091.48     75.69 o 
 -11   0   4       34.97       44.47      9.76 o 
 -10   0   4      227.63      237.93     12.08 o 
  -9   0   4      462.25      489.21     20.37 o 
  -8   0   4     1073.98      911.90     34.62 o 
  -7   0   4       51.51       69.49      5.95 o 
  -6   0   4      155.81      149.85     11.86 o 
  -5   0   4       17.75       42.81      5.22 o 
  -4   0   4     5333.71     5562.38    282.30 o 
  -3   0   4      397.04      445.86     26.46 o 
  -2   0   4     2976.77     2683.96    193.55 o 
  -1   0   4        0.31        4.65      3.92 o 
   0   0   4      814.21      746.82     41.95 o 
   1   0   4     1628.09     1588.68     84.37 o 
   2   0   4      304.48      238.52     11.41 o 
   3   0   4      216.67      123.36     11.62 o 
   4   0   4      247.21      233.76     14.77 o 
   5   0   4       70.35       84.66     10.56 o 
   6   0   4      401.52      379.27     16.53 o 
   7   0   4       48.03       41.97      5.80 o 
   8   0   4       11.57       15.90      9.95 o 
   9   0   4        2.20        8.14     10.04 o 
  10   0   4       98.10       87.70     16.77 o 
  11   0   4        4.26        3.15     11.89 o 
  12   0   4        0.01        2.20     10.60 o 
  13   0   4        6.89        8.23     12.41 o 
  14   0   4       37.91       11.63     14.00 o 
  15   0   4        8.87        4.09     14.26 o 
 -17   1   4        6.98       -2.11     13.74 o 
 -16   1   4        0.29       -4.71      5.75 o 
 -15   1   4        0.49        2.87      5.47 o 
 -14   1   4        1.48        2.38      4.77 o 
 -13   1   4       38.38       52.67      5.60 o 
 -12   1   4     1139.60     1237.91     32.89 o 
 -11   1   4      605.51      651.28     18.76 o 
 -10   1   4      173.96      177.43      7.58 o 
  -9   1   4       84.26      104.42      5.18 o 
  -8   1   4      515.94      546.01     15.62 o 
  -7   1   4      149.98      121.50      5.15 o 
  -6   1   4       68.66       58.05      3.81 o 
  -5   1   4      114.61       93.10      5.12 o 
  -4   1   4       56.03       52.70      4.52 o 
  -3   1   4       56.14       71.25      6.80 o 
  -2   1   4       50.75       34.56      3.83 o 
  -1   1   4      104.98      122.88      8.33 o 
   0   1   4      125.04      112.65      6.96 o 
   1   1   4      326.14      331.50     15.01 o 
   2   1   4      266.29      226.06      9.18 o 
   3   1   4      476.69      418.07     12.36 o 
   4   1   4      306.92      281.67      9.11 o 
   5   1   4      682.43      641.00     17.97 o 
   6   1   4      196.86      220.65      7.79 o 
   7   1   4       42.57       42.71      5.01 o 
   8   1   4        5.19        4.81      3.58 o 
   9   1   4       72.60       74.59      6.82 o 
  10   1   4       62.76       50.58     10.04 o 
  11   1   4        0.04       -4.45      7.17 o 
  12   1   4        1.38       -4.84      7.67 o 
  13   1   4       15.57        6.08      8.57 o 
  14   1   4        0.41       -1.54     12.28 o 
  15   1   4        2.85      -10.79      8.93 o 
 -17   2   4        7.06       -5.40      6.11 o 
 -16   2   4       74.73       92.91     11.66 o 
 -15   2   4        7.12       -0.83      5.70 o 
 -14   2   4       20.27       17.98      4.99 o 
 -13   2   4      211.70      227.43     10.25 o 
 -12   2   4       35.75       41.99      5.21 o 
 -11   2   4      332.24      357.44     11.69 o 
 -10   2   4      672.17      727.24     20.37 o 
  -9   2   4      356.01      375.12     11.66 o 
  -8   2   4        0.12        0.59      2.31 o 
  -7   2   4        0.56        1.41      2.27 o 
  -6   2   4        5.41        2.20      2.30 o 
  -5   2   4       21.12       29.42      3.52 o 
  -4   2   4        3.99        0.70      2.35 o 
  -3   2   4     1458.45     1520.26     45.14 o 
  -2   2   4       78.85       77.61      4.09 o 
  -1   2   4       51.48       31.25      4.37 o 
   0   2   4      107.52      100.35      6.50 o 
   1   2   4        5.01        2.92      3.56 o 
   2   2   4       96.40       92.25      5.37 o 
   3   2   4       25.66       32.90      2.90 o 
   4   2   4      150.51      125.24      5.48 o 
   5   2   4      549.20      552.33     18.91 o 
   6   2   4      144.31      142.59      6.43 o 
   7   2   4        0.99        1.45      2.69 o 
   8   2   4       35.90       34.06      4.28 o 
   9   2   4      605.91      614.80     21.73 o 
  10   2   4        0.51        1.68      5.14 o 
  11   2   4        8.24       19.18      8.99 o 
  12   2   4        5.47        4.37      8.96 o 
  13   2   4        0.01       -8.60      8.10 o 
  14   2   4        0.24       -2.87      9.44 o 
  15   2   4        2.95        2.26      9.79 o 
 -17   3   4        1.23        2.91      6.71 o 
 -16   3   4        0.69       -6.27      8.96 o 
 -15   3   4       39.62       61.12     23.98 o 
 -14   3   4        2.35        3.91      5.26 o 
 -13   3   4        3.04       -1.86      3.89 o 
 -12   3   4      184.50      178.24      8.74 o 
 -11   3   4        8.03        4.02      3.69 o 
 -10   3   4      236.63      251.80     13.23 o 
  -9   3   4      323.59      370.19     13.57 o 
  -8   3   4      693.97      687.50     31.89 o 
  -7   3   4        0.19       -1.54      2.83 o 
  -6   3   4       24.90       41.76      5.27 o 
  -5   3   4      305.59      355.12     16.33 o 
  -4   3   4     2083.28     2209.59     78.34 o 
  -3   3   4      152.08      118.86      7.32 o 
  -2   3   4     1567.85     1407.49     49.05 o 
  -1   3   4      375.17      426.96     14.09 o 
   0   3   4        5.00        2.99      2.12 o 
   1   3   4       80.12       98.38      4.56 o 
   2   3   4        0.60        0.97      2.05 o 
   3   3   4      129.20      127.15      7.67 o 
   4   3   4      263.51      256.89     10.48 o 
   5   3   4       62.92       65.18      4.88 o 
   6   3   4      194.04      212.21      8.29 o 
   7   3   4      153.64      151.79      6.93 o 
   8   3   4       80.92       62.99      7.30 o 
   9   3   4      191.41      195.63     15.67 o 
  10   3   4       29.05       29.74      6.15 o 
  11   3   4        0.20       -3.32      6.15 o 
  12   3   4        0.55        0.67      4.92 o 
  13   3   4        0.43        1.44      9.18 o 
  14   3   4        0.09       -3.25      9.36 o 
 -17   4   4       30.62       37.73      8.18 o 
 -16   4   4       46.06       42.31     10.64 o 
 -15   4   4        0.12        7.01      5.83 o 
 -14   4   4      169.43      157.37     10.40 o 
 -13   4   4       48.55       60.58      7.09 o 
 -12   4   4        3.10       -0.88      3.63 o 
 -11   4   4       43.67       38.70     10.21 o 
 -10   4   4        0.28       -4.78      3.19 o 
  -9   4   4      177.21      137.61      8.63 o 
  -8   4   4      795.32      767.64     29.90 o 
  -7   4   4      432.41      395.71     17.08 o 
  -6   4   4      244.03      270.46     12.66 o 
  -5   4   4       40.23       45.52      5.54 o 
  -4   4   4     1010.90     1059.35     39.35 o 
  -3   4   4      295.83      301.75     13.54 o 
  -2   4   4       16.55       11.09      2.54 o 
  -1   4   4       47.49       29.88      5.74 o 
   0   4   4       62.96       71.46      4.01 o 
   1   4   4        6.49        9.09      2.34 o 
   2   4   4       25.76       24.44      3.12 o 
   3   4   4      486.86      446.72     11.82 o 
   4   4   4       84.70       89.91      5.40 o 
   5   4   4       50.88       49.69      4.60 o 
   6   4   4      105.74      108.64     16.17 o 
   7   4   4      129.23      122.69      6.44 o 
   8   4   4       15.82       23.51      4.43 o 
   9   4   4      737.09      770.54     30.36 o 
  10   4   4       41.72       43.12      7.03 o 
  11   4   4        4.95        7.20      4.89 o 
  12   4   4        7.29        0.46      4.98 o 
  13   4   4        5.73       -1.21      5.34 o 
  14   4   4        0.09        1.15      9.24 o 
 -16   5   4        1.38       -8.05      5.37 o 
 -15   5   4      102.94      118.66     16.83 o 
 -14   5   4       93.82       99.98     17.86 o 
 -13   5   4        1.26       -1.29      5.11 o 
 -12   5   4      216.07      184.31     10.14 o 
 -11   5   4        9.36        2.47      3.85 o 
 -10   5   4        4.38       -1.02      4.10 o 
  -9   5   4      124.89      122.81      8.85 o 
  -8   5   4      627.10      572.17     23.42 o 
  -7   5   4       74.87       78.36      7.23 o 
  -6   5   4      102.81      128.84      7.96 o 
  -5   5   4      210.36      205.24     10.45 o 
  -4   5   4        0.74        2.78      3.09 o 
  -3   5   4      340.83      275.41     12.68 o 
  -2   5   4      349.49      311.72     16.79 o 
  -1   5   4      929.14      921.15     34.53 o 
   0   5   4      673.69      577.32     21.91 o 
   1   5   4      362.29      346.34      9.87 o 
   2   5   4        0.37        3.04      2.01 o 
   3   5   4      316.14      305.65     10.44 o 
   4   5   4       26.45       24.56      3.71 o 
   5   5   4      182.29      181.14      7.55 o 
   6   5   4       24.37       28.82      4.18 o 
   7   5   4       52.78       45.05      7.63 o 
   8   5   4        7.86       13.78      3.86 o 
   9   5   4        0.17        2.05      3.64 o 
  10   5   4       56.28       46.56      8.50 o 
  11   5   4       84.06       80.58     36.44 o 
  12   5   4        6.55        6.55      7.15 o 
  13   5   4        6.93        2.31      6.32 o 
  14   5   4        0.30        4.92      6.30 o 
 -16   6   4        7.40        2.72      6.35 o 
 -15   6   4        4.39        3.40      6.16 o 
 -14   6   4        2.12        1.63      5.51 o 
 -13   6   4      210.48      204.06     29.27 o 
 -12   6   4      204.01      181.34     21.53 o 
 -11   6   4       22.76       13.98      4.92 o 
 -10   6   4        0.11       -1.94      3.88 o 
  -9   6   4       85.78       61.48      7.05 o 
  -8   6   4       50.33       60.58     11.85 o 
  -7   6   4        7.32       13.44      4.33 o 
  -6   6   4      280.15      237.17     11.76 o 
  -5   6   4        4.36       24.37     10.99 o 
  -4   6   4      278.18      251.27     11.91 o 
  -3   6   4       32.31       22.67      4.37 o 
  -2   6   4        0.12        2.70      3.15 o 
  -1   6   4      782.56      738.52     28.44 o 
   0   6   4       66.81       64.05      5.46 o 
   1   6   4      192.39      212.41      8.93 o 
   2   6   4      404.49      354.85      9.29 o 
   3   6   4      225.52      209.01      8.19 o 
   4   6   4       20.43       18.42      3.54 o 
   5   6   4       49.14       54.65      6.56 o 
   6   6   4       63.44       64.03      5.60 o 
   7   6   4       15.26       14.76      4.81 o 
   8   6   4       17.73       18.43      4.31 o 
   9   6   4        0.08       -0.63      3.54 o 
  10   6   4        0.02        0.58      4.00 o 
  11   6   4        1.44       -0.14      4.12 o 
  12   6   4        0.61        0.44      5.25 o 
  13   6   4       37.51       32.18     11.84 o 
 -15   7   4       31.19       28.50     11.66 o 
 -14   7   4        0.66       -2.41      5.77 o 
 -13   7   4        1.25        1.95      5.30 o 
 -12   7   4       69.23       50.09      7.62 o 
 -11   7   4       33.17       44.35      7.17 o 
 -10   7   4       13.95        7.89      4.92 o 
  -9   7   4      250.56      271.49     13.74 o 
  -8   7   4       49.19       43.39      6.18 o 
  -7   7   4      144.72      109.06      7.91 o 
  -6   7   4       17.40       34.51     13.79 o 
  -5   7   4      244.94      243.53     11.95 o 
  -4   7   4      213.80      194.35     10.07 o 
  -3   7   4      431.56      380.76     16.46 o 
  -2   7   4      174.74      146.94      8.28 o 
  -1   7   4        1.40        0.13      2.52 o 
   0   7   4      139.25      136.58      9.18 o 
   1   7   4       44.04       53.33      5.01 o 
   2   7   4        9.96       25.47      3.69 o 
   3   7   4      137.69      120.86      8.07 o 
   4   7   4      127.18      143.73     10.12 o 
   5   7   4       18.21       28.31      4.34 o 
   6   7   4       44.58       43.11      5.06 o 
   7   7   4      127.61      117.58     12.49 o 
   8   7   4        2.27        1.82      3.77 o 
   9   7   4        6.22       -1.13      4.01 o 
  10   7   4        0.08       -1.31      4.12 o 
  11   7   4        0.01       -3.82      4.36 o 
  12   7   4        2.11       -1.19      4.89 o 
  13   7   4       14.09       16.01      6.92 o 
 -15   8   4       18.28       11.61      7.05 o 
 -14   8   4        0.01        0.27      5.33 o 
 -13   8   4       17.99       22.64      6.96 o 
 -12   8   4        7.76       11.49      5.23 o 
 -11   8   4        3.00        4.95      7.09 o 
 -10   8   4        0.04        5.87      4.83 o 
  -9   8   4      498.02      430.06     33.73 o 
  -8   8   4        1.19       -1.34      6.59 o 
  -7   8   4      226.19      238.79     12.43 o 
  -6   8   4        1.29        2.00      4.18 o 
  -5   8   4       27.61       31.49      5.62 o 
  -4   8   4      242.30      232.00     11.74 o 
  -3   8   4      224.40      202.24     10.68 o 
  -2   8   4      466.10      460.97     16.36 o 
  -1   8   4       16.73       15.72      3.57 o 
   0   8   4      574.85      519.38     15.88 o 
   1   8   4      169.77      176.11      7.98 o 
   2   8   4       35.36       42.18      4.75 o 
   3   8   4       30.45       19.48      4.09 o 
   4   8   4      109.68      102.24      6.88 o 
   5   8   4        0.00        0.74      4.00 o 
   6   8   4       33.88       46.04      5.57 o 
   7   8   4        0.02       -5.35      3.57 o 
   8   8   4        0.44       -0.11      4.15 o 
   9   8   4       15.56       14.37      5.21 o 
  10   8   4        7.19        1.12      4.69 o 
  11   8   4       10.66        6.36      5.20 o 
  12   8   4        0.68       -1.46      5.10 o 
 -14   9   4        3.85        6.71      6.35 o 
 -13   9   4       49.51       69.81     14.57 o 
 -12   9   4       36.59       17.98     14.20 o 
 -11   9   4        3.99        5.84      5.10 o 
 -10   9   4        5.55       10.58      8.49 o 
  -9   9   4       46.95       34.10      7.52 o 
  -8   9   4       95.28      101.42      9.06 o 
  -7   9   4       69.58       53.30      6.94 o 
  -6   9   4       54.51       77.79      7.98 o 
  -5   9   4        4.59       19.19      5.01 o 
  -4   9   4      424.16      423.46     18.52 o 
  -3   9   4       32.49       37.61      4.99 o 
  -2   9   4      605.47      600.35     20.54 o 
  -1   9   4      642.81      683.12     28.55 o 
   0   9   4       41.94       39.47      4.74 o 
   1   9   4      442.87      414.46     16.25 o 
   2   9   4       83.35       69.69      7.70 o 
   3   9   4       24.94       25.40      4.21 o 
   4   9   4       23.25       14.49      3.84 o 
   5   9   4      123.99      102.27      7.26 o 
   6   9   4       28.39       22.59      5.49 o 
   7   9   4        0.12       -2.99      5.01 o 
   8   9   4        2.59       -4.64      4.84 o 
   9   9   4        0.91        1.28      4.65 o 
  10   9   4       37.36       23.39      6.14 o 
  11   9   4        0.01       -5.72      4.86 o 
 -13  10   4        1.15       10.05      6.05 o 
 -12  10   4        1.85        1.32      7.13 o 
 -11  10   4        8.62        9.23      5.62 o 
 -10  10   4        0.23       10.64      5.19 o 
  -9  10   4      149.52      156.12     10.40 o 
  -8  10   4      366.42      339.62     16.53 o 
  -7  10   4        8.53        6.71      5.13 o 
  -6  10   4      104.23      116.26     16.59 o 
  -5  10   4       38.97       51.48     15.04 o 
  -4  10   4      363.19      346.56     16.41 o 
  -3  10   4      829.93      842.60     27.61 o 
  -2  10   4      111.70      120.30      8.77 o 
  -1  10   4       20.58       10.19      7.08 o 
   0  10   4       16.63       28.87      6.98 o 
   1  10   4       99.57      118.30     10.14 o 
   2  10   4       44.41       43.11      9.12 o 
   3  10   4       29.91       19.03      5.15 o 
   4  10   4       24.56       20.08      4.37 o 
   5  10   4       21.19       16.13      4.40 o 
   6  10   4        3.30        2.65      4.24 o 
   7  10   4       33.30       37.29      6.65 o 
   8  10   4       30.29       24.23      6.76 o 
   9  10   4       26.68       21.84      6.95 o 
  10  10   4        1.45       -1.72     10.85 o 
 -12  11   4       49.87       39.15      8.38 o 
 -11  11   4        0.28       12.34      6.38 o 
 -10  11   4        0.71        3.33      5.67 o 
  -9  11   4       29.26       32.65      7.31 o 
  -8  11   4       76.15       71.26      8.92 o 
  -7  11   4      122.11      101.11      9.89 o 
  -6  11   4       62.46       56.81     11.83 o 
  -5  11   4      215.52      216.82     10.64 o 
  -4  11   4      100.95      119.50      9.24 o 
  -3  11   4       93.44      102.82     16.23 o 
  -2  11   4       82.45       80.43      7.07 o 
  -1  11   4      253.69      250.43     11.17 o 
   0  11   4       88.15       97.04     10.07 o 
   1  11   4       29.29       26.31      5.51 o 
   2  11   4       11.97       12.55      4.67 o 
   3  11   4       21.94       20.80      5.31 o 
   4  11   4       24.88       20.36      5.38 o 
   5  11   4        2.98        6.74      4.07 o 
   6  11   4       51.86       63.37      9.58 o 
   7  11   4        0.00       -1.82      4.00 o 
   8  11   4       26.12       15.40      5.87 o 
   9  11   4       10.39        1.67      6.60 o 
 -10  12   4        0.06        5.39      6.83 o 
  -9  12   4        3.84       19.91     16.26 o 
  -8  12   4        3.21       17.97      6.75 o 
  -7  12   4        8.56        8.65      5.43 o 
  -6  12   4        0.48        5.27      4.68 o 
  -5  12   4        0.26        2.68      4.31 o 
  -4  12   4        0.81        1.86      7.64 o 
  -3  12   4       30.80       23.38     14.13 o 
  -2  12   4      148.36      129.91     15.09 o 
  -1  12   4       45.32       42.74     10.82 o 
   0  12   4       27.54       30.70      5.74 o 
   1  12   4       41.81       52.84      6.97 o 
   2  12   4        2.80        4.07      4.71 o 
   3  12   4        1.72        3.00      4.49 o 
   4  12   4       22.07       29.92      5.95 o 
   5  12   4        5.09        6.24      5.44 o 
   6  12   4       10.76        6.01      4.78 o 
   7  12   4        1.24       15.33     10.71 o 
   8  12   4        5.53        7.06      7.71 o 
  -8  13   4        8.40       12.84      8.75 o 
  -7  13   4        0.07       -0.05      6.80 o 
  -6  13   4        0.44       -2.61      4.49 o 
  -5  13   4        4.46       -5.37      4.49 o 
  -4  13   4        4.61        1.56      4.46 o 
  -3  13   4       12.76       14.07      8.26 o 
  -2  13   4        1.74        7.79     18.07 o 
  -1  13   4       39.36       40.98      9.35 o 
   0  13   4        2.76        8.87      9.93 o 
   1  13   4       45.13       46.19      9.07 o 
   2  13   4        1.59        5.41      4.73 o 
   3  13   4       53.94       52.22      8.34 o 
   4  13   4       68.35       67.27      9.17 o 
   5  13   4       17.39       14.73      6.90 o 
   6  13   4        1.52       -1.23     12.15 o 
  -5  14   4        0.37        9.31      5.42 o 
  -4  14   4       12.05       10.53      7.35 o 
  -3  14   4        0.03        1.61      6.48 o 
  -2  14   4       22.09       44.57     22.84 o 
  -1  14   4        9.86       23.57      7.73 o 
   0  14   4       77.77       72.09      9.31 o 
   1  14   4        0.51        3.37      5.35 o 
   2  14   4        3.17       -0.82      5.33 o 
   3  14   4       23.29       19.52      6.67 o 
 -17   1   5      104.61      100.15     14.31 o 
 -16   1   5       14.99       17.98      6.17 o 
 -15   1   5       25.19       16.10      5.88 o 
 -14   1   5        4.03        3.93      5.01 o 
 -13   1   5      163.14      156.54      8.93 o 
 -12   1   5       70.09       75.27      6.54 o 
 -11   1   5       42.18       53.95      5.68 o 
 -10   1   5     1600.29     1500.74     39.54 o 
  -9   1   5     1054.13     1017.32     27.73 o 
  -8   1   5       41.85       37.54      4.14 o 
  -7   1   5       46.41       54.45      5.92 o 
  -6   1   5        0.32       -0.06      2.82 o 
  -5   1   5       33.14       52.61      6.08 o 
  -4   1   5        7.99        4.54      3.33 o 
  -3   1   5        0.93        2.78      3.38 o 
  -2   1   5      125.41      132.58      6.56 o 
  -1   1   5     1006.77     1042.02     83.58 o 
   0   1   5      415.47      497.66     21.54 o 
   1   1   5      343.87      334.12     21.01 o 
   2   1   5        0.10       -1.15      2.77 o 
   3   1   5       44.91       44.12      4.93 o 
   4   1   5        3.56        4.27      2.40 o 
   5   1   5       13.51       17.01      3.70 o 
   6   1   5        1.40        1.52      3.70 o 
   7   1   5       17.17        9.41      5.99 o 
   8   1   5        7.55        4.64      9.24 o 
   9   1   5       12.57        5.05      8.09 o 
  10   1   5        0.23        0.17      8.38 o 
  11   1   5        0.07       -3.03      8.43 o 
  12   1   5       14.03        7.97      9.35 o 
  13   1   5        1.46       -3.71      9.18 o 
 -16   2   5       25.32       21.36      7.72 o 
 -15   2   5        1.64        0.80      5.10 o 
 -14   2   5        0.00       -4.21      4.53 o 
 -13   2   5       33.33       36.09      5.98 o 
 -12   2   5      280.98      259.65     11.63 o 
 -11   2   5       27.48       34.11      7.31 o 
 -10   2   5       16.44       26.56      5.37 o 
  -9   2   5      639.17      669.56     19.37 o 
  -8   2   5       37.34       37.86      4.16 o 
  -7   2   5       52.94       64.83      5.53 o 
  -6   2   5      638.46      619.69     20.43 o 
  -5   2   5      365.53      292.74     11.16 o 
  -4   2   5      113.06      121.27      6.36 o 
  -3   2   5       27.02       18.86      4.06 o 
  -2   2   5        1.78        6.98      2.84 o 
  -1   2   5       47.57       52.02      5.66 o 
   0   2   5       36.67       38.15      4.41 o 
   1   2   5     1672.62     1644.84     62.50 o 
   2   2   5        5.80        0.73      2.96 o 
   3   2   5       19.50       25.82      4.19 o 
   4   2   5        0.82        4.11      2.84 o 
   5   2   5        5.01        3.93      3.88 o 
   6   2   5      125.35       99.34      7.19 o 
   7   2   5       10.51       19.94      4.85 o 
   8   2   5      170.30      159.95     15.32 o 
   9   2   5      107.23       81.94     14.01 o 
  10   2   5       17.75       15.22      8.87 o 
  11   2   5       19.02       17.35      9.61 o 
  12   2   5        0.81        4.57      9.07 o 
  13   2   5        0.18        1.85      9.31 o 
 -16   3   5        0.82       -1.28      6.13 o 
 -15   3   5       27.25       25.52      7.86 o 
 -14   3   5       16.92       22.18      5.50 o 
 -13   3   5       14.84        8.68      4.81 o 
 -12   3   5       42.26       44.08      6.17 o 
 -11   3   5      591.57      536.51     19.18 o 
 -10   3   5        6.70        5.56      4.37 o 
  -9   3   5      490.72      469.70     17.12 o 
  -8   3   5      284.08      237.86     14.66 o 
  -7   3   5       24.03       25.03      5.41 o 
  -6   3   5      246.39      229.42     11.90 o 
  -5   3   5       38.12       40.84      5.87 o 
  -4   3   5        1.12       -1.15      3.36 o 
  -3   3   5      149.01      179.11      8.14 o 
  -2   3   5       44.25       50.13      4.58 o 
  -1   3   5      176.58      158.34     12.04 o 
   0   3   5        1.40        0.94      2.62 o 
   1   3   5       54.75       62.42      4.94 o 
   2   3   5       88.96       91.90      8.97 o 
   3   3   5        1.01        2.61      2.74 o 
   4   3   5       84.42      112.73      7.17 o 
   5   3   5        0.25       -0.82      3.30 o 
   6   3   5       68.11       71.45      6.77 o 
   7   3   5       26.55       35.28      5.62 o 
   8   3   5      585.95      605.87     30.32 o 
   9   3   5        3.79        6.78      4.72 o 
  10   3   5       65.53       67.85     24.76 o 
  11   3   5       15.16       18.80      9.76 o 
  12   3   5       27.99       15.70     10.23 o 
  13   3   5        2.95        2.91     10.13 o 
 -16   4   5        0.08        4.64      6.49 o 
 -15   4   5       19.09       21.87      8.79 o 
 -14   4   5       12.14        6.13      4.81 o 
 -13   4   5       58.46       47.08      6.34 o 
 -12   4   5       38.06       26.05      5.42 o 
 -11   4   5       62.19       60.86      7.02 o 
 -10   4   5       94.85       97.79      7.91 o 
  -9   4   5       42.45       42.16      6.71 o 
  -8   4   5       48.45       36.75      6.12 o 
  -7   4   5      129.52      107.59      7.93 o 
  -6   4   5       32.16       19.53      4.80 o 
  -5   4   5      453.12      417.94     18.36 o 
  -4   4   5       69.36       77.41      7.53 o 
  -3   4   5      134.95      151.84     12.42 o 
  -2   4   5     1026.81     1040.42     33.44 o 
  -1   4   5      584.89      519.50     26.07 o 
   0   4   5      127.63      114.05      5.69 o 
   1   4   5      153.19      134.92      5.67 o 
   2   4   5       93.60      101.18      6.52 o 
   3   4   5      179.43      163.69      8.31 o 
   4   4   5        0.00       -0.17      3.20 o 
   5   4   5        0.83       -3.73      3.41 o 
   6   4   5       46.24       52.52      6.26 o 
   7   4   5      127.58      110.65     12.76 o 
   8   4   5        1.99        0.71      3.74 o 
   9   4   5       39.67       38.10      7.62 o 
  10   4   5        0.06        2.69      4.84 o 
  11   4   5       13.83       13.21      5.59 o 
  12   4   5       48.04       33.54     11.22 o 
  13   4   5        5.96        4.35     10.43 o 
 -16   5   5       43.29       47.66     12.50 o 
 -15   5   5       10.59        9.58      9.91 o 
 -14   5   5        3.53        4.86     10.75 o 
 -13   5   5       18.84        5.57      6.62 o 
 -12   5   5       16.65       13.37      5.00 o 
 -11   5   5       93.29       95.00     13.07 o 
 -10   5   5      113.07      124.92     10.47 o 
  -9   5   5        0.42       -5.20      3.94 o 
  -8   5   5        1.80       -0.27      3.98 o 
  -7   5   5       12.63        4.55      6.76 o 
  -6   5   5      127.65      108.10      7.89 o 
  -5   5   5      686.82      618.66     25.20 o 
  -4   5   5      371.47      315.29     14.82 o 
  -3   5   5       26.03       24.83      5.13 o 
  -2   5   5      244.97      249.50     12.60 o 
  -1   5   5        0.69       -4.17      3.66 o 
   0   5   5      281.42      307.55      9.54 o 
   1   5   5      161.85      124.68      5.36 o 
   2   5   5        6.41        5.52      2.85 o 
   3   5   5       94.61       89.22      6.69 o 
   4   5   5       10.02       22.64      4.96 o 
   5   5   5       63.33       79.90      7.44 o 
   6   5   5      163.33      170.79      9.17 o 
   7   5   5        1.16       -1.63      4.37 o 
   8   5   5        1.36        1.23      3.69 o 
   9   5   5        2.88       -0.08      3.82 o 
  10   5   5        0.60        1.70      4.97 o 
  11   5   5        0.32       -0.63      5.36 o 
  12   5   5       49.67       36.63      7.37 o 
 -15   6   5       10.87       11.28      6.87 o 
 -14   6   5       37.72       36.14      7.70 o 
 -13   6   5        0.54       -1.13      5.41 o 
 -12   6   5      135.15      115.86      8.81 o 
 -11   6   5       64.62       50.38      7.62 o 
 -10   6   5        1.67        0.09      8.94 o 
  -9   6   5       17.50        8.46      4.84 o 
  -8   6   5        1.11        0.72      4.34 o 
  -7   6   5       26.10       21.75      5.56 o 
  -6   6   5      511.80      433.29     19.12 o 
  -5   6   5       19.89       21.65      5.32 o 
  -4   6   5       21.67       27.31      5.32 o 
  -3   6   5       41.65       46.96      9.46 o 
  -2   6   5      165.33      134.29     14.12 o 
  -1   6   5       32.36       33.29      5.58 o 
   0   6   5      459.46      432.91     15.43 o 
   1   6   5      263.13      216.11      8.53 o 
   2   6   5       81.78       82.42      7.38 o 
   3   6   5       27.80       29.05      5.73 o 
   4   6   5       11.51       11.16      4.80 o 
   5   6   5      107.99       98.63      7.07 o 
   6   6   5        3.61        6.34      3.83 o 
   7   6   5       21.60       12.78      4.34 o 
   8   6   5        0.53       -1.99      3.76 o 
   9   6   5        2.01       -5.03      3.94 o 
  10   6   5        1.17        2.36      4.47 o 
  11   6   5        0.54        3.42      5.83 o 
  12   6   5        0.45        0.13      5.98 o 
 -14   7   5       29.85       21.95      7.45 o 
 -13   7   5       17.63       14.22      6.37 o 
 -12   7   5       39.33       28.21      7.16 o 
 -11   7   5      101.75       82.06      9.08 o 
 -10   7   5      480.61      332.42     25.21 o 
  -9   7   5       74.07       31.02      6.72 o 
  -8   7   5       49.89       27.65     13.94 o 
  -7   7   5       31.88       33.03      6.11 o 
  -6   7   5      143.04      125.66      8.88 o 
  -5   7   5      125.23      122.85     13.68 o 
  -4   7   5      160.48      151.10      9.12 o 
  -3   7   5      296.11      264.88     13.06 o 
  -2   7   5       62.24       70.38     11.29 o 
  -1   7   5      300.99      278.79     11.55 o 
   0   7   5      179.19      179.18      8.63 o 
   1   7   5      302.30      295.25     13.87 o 
   2   7   5      650.24      684.07     25.23 o 
   3   7   5       63.63       65.24      9.61 o 
   4   7   5        8.36        2.36      5.06 o 
   5   7   5        8.89        8.56      4.90 o 
   6   7   5       81.23       71.95      6.79 o 
   7   7   5        3.09       -2.28      4.09 o 
   8   7   5        0.36        2.12      4.33 o 
   9   7   5        3.93        0.44      4.49 o 
  10   7   5        3.67        1.40      4.91 o 
  11   7   5        6.29       14.66      6.93 o 
 -14   8   5        1.60       -6.11      5.87 o 
 -13   8   5        0.69       -3.09      7.93 o 
 -12   8   5        1.97       12.60      6.28 o 
 -11   8   5       29.76       10.65     13.18 o 
 -10   8   5       28.12       21.96      6.57 o 
  -9   8   5       71.78       47.03      7.33 o 
  -8   8   5       39.13       37.42      7.58 o 
  -7   8   5        0.11        1.54      4.46 o 
  -6   8   5       22.20       27.99      7.58 o 
  -5   8   5      730.39      662.85     49.30 o 
  -4   8   5      329.00      296.56     16.67 o 
  -3   8   5       39.85       32.79      5.63 o 
  -2   8   5      149.68      144.81     10.97 o 
  -1   8   5        1.91        6.04      3.62 o 
   0   8   5       87.38       96.66     13.63 o 
   1   8   5      172.54      140.38     11.14 o 
   2   8   5      201.61      181.12     10.44 o 
   3   8   5      271.43      244.62     10.65 o 
   4   8   5        8.42        6.28      3.91 o 
   5   8   5      155.49      126.86      9.74 o 
   6   8   5       38.05       31.55      6.85 o 
   7   8   5        2.83        3.07      5.05 o 
   8   8   5       31.99       15.63      5.78 o 
   9   8   5        3.68       -7.88      5.26 o 
  10   8   5        2.19       -6.92      4.61 o 
  11   8   5        1.93       -5.65      5.27 o 
 -13   9   5        6.68       11.41      6.69 o 
 -12   9   5        3.76        5.73      5.87 o 
 -11   9   5        0.01        8.22      9.89 o 
 -10   9   5        4.68       13.16      5.50 o 
  -9   9   5       33.85       29.06      7.13 o 
  -8   9   5       16.68        6.03      5.06 o 
  -7   9   5        8.29        6.20      5.05 o 
  -6   9   5      275.86      198.17     31.11 o 
  -5   9   5       88.57       72.78      8.94 o 
  -4   9   5       19.23       28.08      6.81 o 
  -3   9   5      362.17      328.70     13.50 o 
  -2   9   5        8.48       10.02      4.30 o 
  -1   9   5      500.61      466.98     18.39 o 
   0   9   5      378.83      414.38     20.99 o 
   1   9   5       64.46       51.65      8.93 o 
   2   9   5        6.46        5.60      4.17 o 
   3   9   5        0.39       -4.52      3.02 o 
   4   9   5       65.25       69.09      9.64 o 
   5   9   5        9.25       10.57      4.13 o 
   6   9   5        9.63        9.46      4.38 o 
   7   9   5        4.12       -1.66      5.51 o 
   8   9   5        5.21       -1.44      5.50 o 
   9   9   5        8.96        1.14      5.70 o 
  10   9   5        7.19        4.53      6.35 o 
 -12  10   5       10.92        9.46      6.38 o 
 -11  10   5        2.56       12.06      5.79 o 
 -10  10   5        8.23       -0.47      5.12 o 
  -9  10   5       21.85       15.22      5.79 o 
  -8  10   5        0.71        2.18      5.14 o 
  -7  10   5       40.03       32.83      6.39 o 
  -6  10   5        0.89        1.66      5.41 o 
  -5  10   5        6.08        5.74      4.93 o 
  -4  10   5      243.72      228.97     18.08 o 
  -3  10   5       90.16       93.16      7.37 o 
  -2  10   5      488.65      447.92     16.94 o 
  -1  10   5      199.87      199.17     13.55 o 
   0  10   5      148.89      149.04     11.55 o 
   1  10   5      183.13      174.82     26.19 o 
   2  10   5       48.60       51.34      6.95 o 
   3  10   5        0.14       -2.57      5.08 o 
   4  10   5       20.05        7.55      5.21 o 
   5  10   5       57.04       56.46      6.58 o 
   6  10   5       16.84       20.44      5.36 o 
   7  10   5        0.22        1.37      7.52 o 
   8  10   5       34.36       30.98     12.48 o 
   9  10   5        0.75       -4.48      5.90 o 
 -10  11   5        0.30        2.60      6.16 o 
  -9  11   5        0.47        8.13      5.67 o 
  -8  11   5      101.22       89.09     12.18 o 
  -7  11   5        3.27        7.07      5.33 o 
  -6  11   5        7.30       10.55      5.52 o 
  -5  11   5        7.62       18.16      4.84 o 
  -4  11   5      280.65      246.68     11.62 o 
  -3  11   5        0.32        2.62      5.28 o 
  -2  11   5      231.04      202.02     13.78 o 
  -1  11   5       25.27       45.14     18.55 o 
   0  11   5        9.89        9.67      6.46 o 
   1  11   5       41.36       37.50      8.47 o 
   2  11   5        8.86       15.30      5.40 o 
   3  11   5        2.82        0.52      4.29 o 
   4  11   5       10.37       -1.20      5.08 o 
   5  11   5        1.82        5.29      4.39 o 
   6  11   5        4.81        5.84      4.64 o 
   7  11   5        1.04       -5.63      4.31 o 
  -9  12   5       17.54       16.48      7.58 o 
  -8  12   5       36.30       43.37     11.79 o 
  -7  12   5        7.93        6.93      9.52 o 
  -6  12   5        0.01        3.75      4.96 o 
  -5  12   5       29.00       42.65     10.12 o 
  -4  12   5       20.21       30.55     13.23 o 
  -3  12   5      146.01      121.34     16.66 o 
  -2  12   5       37.85       43.47      9.09 o 
  -1  12   5        7.82        4.04      6.18 o 
   0  12   5        9.93       36.19     14.26 o 
   1  12   5        0.46        4.45      6.40 o 
   2  12   5       63.53       51.32      8.78 o 
   3  12   5        0.12        6.00      4.90 o 
   4  12   5        0.17       -7.18      4.78 o 
   5  12   5        3.11        0.37      6.12 o 
  -6  13   5       10.83       20.27      5.80 o 
  -5  13   5        0.47       -1.98      5.19 o 
  -4  13   5        0.23        4.25      4.91 o 
  -3  13   5       74.69       85.97     30.79 o 
  -2  13   5        4.69        5.19      8.88 o 
  -1  13   5        2.47        4.73      6.96 o 
   0  13   5       12.54       13.84      7.43 o 
   1  13   5       14.94       19.67      7.31 o 
   2  13   5       39.17       21.40      8.74 o 
   3  13   5        1.96       -0.75      6.70 o 
 -16   0   6        0.26       -6.85     10.30 o 
 -15   0   6       94.02       68.87     14.65 o 
 -14   0   6      132.67      123.30     17.24 o 
 -13   0   6       20.21       15.86      9.69 o 
 -12   0   6      254.54      220.61     13.55 o 
 -11   0   6      170.12      162.42     24.96 o 
 -10   0   6     2158.13     2018.70     74.50 o 
  -9   0   6       37.64       38.87      7.86 o 
  -8   0   6     3284.16     2993.11    107.32 o 
  -7   0   6     1353.07     1209.50     46.54 o 
  -6   0   6      102.26      128.55     13.92 o 
  -5   0   6        4.30       10.57      5.36 o 
  -4   0   6      719.62      744.07     43.96 o 
  -3   0   6       91.92      125.76     17.41 o 
  -2   0   6       17.59       18.62      6.20 o 
  -1   0   6       78.28       81.05     10.22 o 
   0   0   6       98.69      113.57     11.72 o 
   1   0   6      163.40      160.96     15.00 o 
   2   0   6        6.30       12.13      4.75 o 
   3   0   6      307.72      337.87     16.02 o 
   4   0   6        4.55       -6.12      8.53 o 
   5   0   6       39.83       31.58     12.37 o 
   6   0   6        0.08        2.37      9.74 o 
   7   0   6       70.27       62.44     15.95 o 
   9   0   6        4.33        7.93     14.26 o 
  10   0   6       16.42      -10.90     12.32 o 
  11   0   6        0.21       -9.09     13.27 o 
  12   0   6        0.01        0.17     12.80 o 
 -16   1   6      124.66      139.14     14.89 o 
 -15   1   6        0.54       13.28      8.36 o 
 -14   1   6      125.65      114.83     10.02 o 
 -13   1   6      152.10      130.95     10.06 o 
 -12   1   6      194.38      186.72     10.64 o 
 -11   1   6       37.55       29.72      6.01 o 
 -10   1   6       46.94       50.54      7.03 o 
  -9   1   6      917.32      805.57     23.37 o 
  -8   1   6      136.45      143.28      7.45 o 
  -7   1   6       89.40       89.59     11.01 o 
  -6   1   6       49.61       54.02      5.96 o 
  -5   1   6       13.78       23.50      6.05 o 
  -4   1   6        0.02       -0.73      4.00 o 
  -3   1   6      181.90      215.50     10.47 o 
  -2   1   6      195.53      224.20     10.12 o 
  -1   1   6      131.85      136.76      8.75 o 
   0   1   6        8.65       22.66      8.19 o 
   1   1   6       37.60       50.82      8.22 o 
   2   1   6        5.17       11.42      4.15 o 
   3   1   6       17.21       31.44      5.01 o 
   4   1   6      220.10      219.26     10.17 o 
   5   1   6       31.77       36.94      8.96 o 
   6   1   6       49.95       49.59     13.23 o 
   7   1   6        3.77       -2.97      7.63 o 
   8   1   6       15.33        7.60     14.28 o 
   9   1   6        5.49        3.68      8.70 o 
  10   1   6       18.93       14.18     14.05 o 
  11   1   6        0.84       -1.87      9.30 o 
  12   1   6       25.32       10.25     10.23 o 
 -16   2   6        0.01       -0.34      6.18 o 
 -15   2   6       57.06       50.24      7.94 o 
 -14   2   6        0.18        3.25      5.36 o 
 -13   2   6       25.42       15.44      5.93 o 
 -12   2   6       19.43       24.42      6.59 o 
 -11   2   6      381.29      339.12     14.46 o 
 -10   2   6        1.35       -6.20      4.13 o 
  -9   2   6        9.19        3.19      4.99 o 
  -8   2   6      324.26      269.56     12.37 o 
  -7   2   6      232.25      183.51     11.43 o 
  -6   2   6      181.93      180.94      8.75 o 
  -5   2   6        9.71       15.77      4.58 o 
  -4   2   6       78.62      107.65     10.81 o 
  -3   2   6       46.62       60.90      9.39 o 
  -2   2   6        9.02       14.64      4.21 o 
  -1   2   6      309.45      406.62     30.80 o 
   0   2   6      440.39      447.73     28.60 o 
   1   2   6       58.39       54.92      8.32 o 
   2   2   6        1.54        7.90      4.03 o 
   3   2   6       22.42       26.21      4.84 o 
   4   2   6       47.14       53.17      6.14 o 
   5   2   6       51.83       59.28      6.63 o 
   6   2   6        0.36        0.35      3.88 o 
   7   2   6       20.43       25.44      9.05 o 
   8   2   6        4.62       -0.10      7.94 o 
   9   2   6        5.76       -8.95      8.58 o 
  10   2   6        6.57        0.28      9.35 o 
  11   2   6       58.24       21.41     10.59 o 
  12   2   6        0.52       -3.96     14.78 o 
 -15   3   6       12.40       23.74      6.60 o 
 -14   3   6       25.19       14.28      6.02 o 
 -13   3   6       17.76       20.74      5.87 o 
 -12   3   6       41.86       41.66      6.65 o 
 -11   3   6        6.12        1.81      4.93 o 
 -10   3   6        2.00       -4.27      4.41 o 
  -9   3   6        0.30       -2.29      4.36 o 
  -8   3   6       85.40      104.21     11.85 o 
  -7   3   6       79.39       99.95     10.34 o 
  -6   3   6      323.88      284.09     17.79 o 
  -5   3   6       41.81       35.37     12.00 o 
  -4   3   6       17.13        5.52      5.35 o 
  -3   3   6       77.51       91.90     13.98 o 
  -2   3   6       47.42       48.74      5.66 o 
  -1   3   6       18.92       17.12      4.83 o 
   0   3   6      101.73      109.15     14.71 o 
   1   3   6       18.08       20.61      4.35 o 
   2   3   6       43.92       55.52      5.66 o 
   3   3   6       26.94       27.05      5.48 o 
   4   3   6      217.05      237.64     10.94 o 
   5   3   6        2.60        5.92      4.29 o 
   6   3   6       42.49       39.96      8.87 o 
   7   3   6        1.12        3.18      4.36 o 
   8   3   6        4.85      -10.49      9.26 o 
   9   3   6       37.56       24.58     10.00 o 
  10   3   6       12.09       19.38     10.02 o 
  11   3   6       13.83       11.94     10.17 o 
  12   3   6        2.52       -9.16      9.85 o 
 -15   4   6        0.28       -7.77      5.18 o 
 -14   4   6       28.08       25.75      6.42 o 
 -13   4   6        1.46       -3.91      4.99 o 
 -12   4   6       40.81       41.02      6.63 o 
 -11   4   6        0.52       -0.96      4.57 o 
 -10   4   6        2.80       -0.62      4.52 o 
  -9   4   6       36.61       16.65      6.24 o 
  -8   4   6      569.33      498.95     22.39 o 
  -7   4   6      198.68      179.78     11.26 o 
  -6   4   6      212.18      216.18     13.08 o 
  -5   4   6      298.05      283.14     18.37 o 
  -4   4   6        1.30        7.27      5.29 o 
  -3   4   6      278.92      275.66     14.58 o 
  -2   4   6       37.81       53.16      7.99 o 
  -1   4   6       37.01       41.53      6.01 o 
   0   4   6        1.77        0.94      3.20 o 
   1   4   6        2.76       -2.02      3.24 o 
   2   4   6        0.71        2.87      3.95 o 
   3   4   6        0.00       -0.43      3.84 o 
   4   4   6       53.39       47.78      6.36 o 
   5   4   6       67.63       67.90      7.39 o 
   6   4   6       26.76       26.74      5.74 o 
   7   4   6       11.81        8.19      4.89 o 
   8   4   6       15.85       13.39      5.18 o 
   9   4   6       52.20       39.24     10.94 o 
  10   4   6       11.29       13.66      9.83 o 
  11   4   6       50.55       29.98     10.98 o 
 -15   5   6        3.31       -1.09      6.92 o 
 -14   5   6        3.23        3.05      5.28 o 
 -13   5   6        8.73        1.74      5.41 o 
 -12   5   6       63.73       59.91      7.56 o 
 -11   5   6        9.36        4.98      4.75 o 
 -10   5   6       22.52       12.57      6.18 o 
  -9   5   6      136.58      100.29     30.36 o 
  -8   5   6      338.42      261.29     15.78 o 
  -7   5   6       82.01       59.87      8.20 o 
  -6   5   6      216.42      194.24     11.72 o 
  -5   5   6      213.10      181.01     11.25 o 
  -4   5   6        0.01        1.82      4.96 o 
  -3   5   6      235.06      204.50     12.09 o 
  -2   5   6       13.88        6.42      5.28 o 
  -1   5   6      256.72      277.21     14.54 o 
   0   5   6        0.02        1.88      3.47 o 
   1   5   6      434.56      415.20     14.53 o 
   2   5   6       51.53       51.22      7.51 o 
   3   5   6      163.19      157.03      8.88 o 
   4   5   6        0.17        0.86      4.72 o 
   5   5   6       72.58       67.75      7.65 o 
   6   5   6       16.12       15.38      5.30 o 
   7   5   6        5.31        7.92      5.08 o 
   8   5   6       37.09       33.07      6.52 o 
   9   5   6       22.19       20.71      5.81 o 
  10   5   6        1.21       -2.60      9.23 o 
  11   5   6        7.31        7.27     10.33 o 
 -14   6   6        7.73       11.94     14.67 o 
 -13   6   6       42.91       38.38      7.00 o 
 -12   6   6       18.22       19.30      5.75 o 
 -11   6   6        0.16       -0.97      5.17 o 
 -10   6   6      401.52      285.79     15.30 o 
  -9   6   6        1.83        7.49      5.37 o 
  -8   6   6       72.40       40.00     12.20 o 
  -7   6   6      638.61      518.04     22.96 o 
  -6   6   6      117.50      117.87     16.07 o 
  -5   6   6        5.13       13.79      5.47 o 
  -4   6   6       16.37       15.55      5.72 o 
  -3   6   6      115.82      120.32      9.89 o 
  -2   6   6      411.72      412.33     37.89 o 
  -1   6   6      581.17      557.98     23.99 o 
   0   6   6      284.20      271.19     10.87 o 
   1   6   6       97.20      113.87     12.98 o 
   2   6   6       84.33      107.43      9.27 o 
   3   6   6       35.13       28.33      6.04 o 
   4   6   6       26.76       11.85      7.45 o 
   5   6   6       48.71       57.11      8.64 o 
   6   6   6       32.90       32.64      8.56 o 
   7   6   6        5.64        4.90      5.49 o 
   8   6   6        0.36       -6.04      4.83 o 
   9   6   6        4.07        4.70      5.68 o 
  10   6   6        0.18       -4.31      5.24 o 
 -13   7   6       19.22       15.99     18.83 o 
 -12   7   6       50.51       61.35      7.76 o 
 -11   7   6       21.35       17.09      7.07 o 
 -10   7   6        2.99        1.95      5.45 o 
  -9   7   6       16.05       11.01      5.63 o 
  -8   7   6       13.09       17.07      6.06 o 
  -7   7   6       85.68       67.15      8.58 o 
  -6   7   6       13.51        3.74      5.17 o 
  -5   7   6        4.83        9.65      7.73 o 
  -4   7   6        3.02       -2.82      5.19 o 
  -3   7   6      166.66      150.08      9.92 o 
  -2   7   6       66.01       86.46      8.59 o 
  -1   7   6      216.70      188.92      9.75 o 
   0   7   6       21.92       16.64      6.89 o 
   1   7   6       86.05       85.81      8.60 o 
   2   7   6      378.00      363.85     16.53 o 
   3   7   6       71.22      100.57      9.49 o 
   4   7   6        5.92       10.77      7.98 o 
   5   7   6       62.64       47.40     16.89 o 
   6   7   6       25.06       12.21      6.68 o 
   7   7   6        5.56       -1.10      6.43 o 
   8   7   6        9.10        6.56      7.03 o 
   9   7   6        0.38       -7.54      5.54 o 
  10   7   6        6.58        1.15      6.00 o 
 -12   8   6        2.90        4.43      6.13 o 
 -11   8   6       34.92       34.15      7.66 o 
 -10   8   6        7.46       -0.70      5.58 o 
  -9   8   6        0.04        1.90      5.30 o 
  -8   8   6      119.81      101.90      9.92 o 
  -7   8   6      108.75       49.74      7.89 o 
  -6   8   6       14.33       20.95      5.92 o 
  -5   8   6        8.95        4.88      4.96 o 
  -4   8   6        2.01       -3.89      4.14 o 
  -3   8   6       34.67       30.33      5.92 o 
  -2   8   6       47.54       39.74      5.79 o 
  -1   8   6       15.98       16.48      7.32 o 
   0   8   6       93.96      108.66     11.88 o 
   1   8   6        0.94        7.66      6.25 o 
   2   8   6      209.54      206.03     11.84 o 
   3   8   6      263.27      260.71     13.67 o 
   4   8   6        0.28        0.08      5.43 o 
   5   8   6       89.49       75.94      8.80 o 
   6   8   6       16.84       20.69      7.77 o 
   7   8   6        0.01       -1.64      8.06 o 
   8   8   6        2.74       -3.28      7.63 o 
   9   8   6       21.29       25.14      6.83 o 
 -11   9   6        1.83       -2.50      5.87 o 
 -10   9   6        2.13        2.90      5.97 o 
  -9   9   6       63.60       51.87      8.27 o 
  -8   9   6        8.32        4.81      5.21 o 
  -7   9   6       43.59       35.66     12.91 o 
  -6   9   6       27.04       29.97      6.67 o 
  -5   9   6       65.27       74.31     10.99 o 
  -4   9   6       12.81       14.93      5.32 o 
  -3   9   6        0.00        3.56      4.36 o 
  -2   9   6        9.76       18.59      4.78 o 
  -1   9   6       33.51       37.31     15.56 o 
   0   9   6       71.63       66.42     10.23 o 
   1   9   6        0.09       -4.90      6.19 o 
   2   9   6        2.55        8.07      7.00 o 
   3   9   6      161.87      153.98     11.61 o 
   4   9   6        5.57        5.82      4.79 o 
   5   9   6       11.82       16.67      5.78 o 
   6   9   6       99.78      102.81     10.19 o 
   7   9   6        7.37        2.70      7.71 o 
   8   9   6       26.08       18.51      7.10 o 
 -10  10   6       14.02       11.40      6.14 o 
  -9  10   6        8.68       14.42      6.00 o 
  -8  10   6       27.08       27.34      6.95 o 
  -7  10   6        1.27        1.78      4.92 o 
  -6  10   6        7.69        4.48      5.67 o 
  -5  10   6       21.43       32.51      9.95 o 
  -4  10   6       22.14       17.97      9.76 o 
  -3  10   6       17.27       24.79      6.14 o 
  -2  10   6      116.49      134.90     13.63 o 
  -1  10   6       84.63       74.81     10.70 o 
   0  10   6       18.43       19.38      7.93 o 
   1  10   6       63.45       68.41     10.45 o 
   2  10   6       31.72       41.76     13.10 o 
   3  10   6        1.85       -5.43      6.83 o 
   4  10   6        5.94        5.33      5.30 o 
   5  10   6       13.14        9.65      5.55 o 
   6  10   6        2.19       -1.04      5.10 o 
  -8  11   6        0.02       -1.44      6.27 o 
  -7  11   6        0.54       -1.21      5.47 o 
  -6  11   6       79.11       97.96     13.87 o 
  -5  11   6        0.00       10.63      5.92 o 
  -4  11   6        1.19       -0.84      4.30 o 
  -3  11   6        1.42       -8.48      5.71 o 
  -2  11   6        2.22        0.98      6.31 o 
  -1  11   6       33.37       38.16     12.06 o 
   0  11   6       72.68       86.05     25.12 o 
   1  11   6      108.21      121.24     13.37 o 
   2  11   6        6.64        2.90      7.45 o 
   3  11   6       49.82       29.59      9.13 o 
   4  11   6        2.83        8.15      7.62 o 
   5  11   6        2.25        1.28      5.14 o 
  -6  12   6        4.00       16.79      5.63 o 
  -5  12   6        5.61       17.13      5.54 o 
  -4  12   6        0.08       -2.64      6.95 o 
  -3  12   6       29.66       37.61     15.68 o 
  -2  12   6        0.73       11.02      7.18 o 
  -1  12   6       10.77       13.22     10.30 o 
   0  12   6      211.80      175.42     25.50 o 
   1  12   6       67.61       79.92     11.74 o 
   2  12   6        0.41        9.31      7.47 o 
 -14   1   7        0.34       -0.29     11.89 o 
 -13   1   7        1.70        3.63      7.45 o 
 -12   1   7       10.41        8.14     13.77 o 
 -11   1   7        0.05        6.74      5.57 o 
 -10   1   7       60.89       63.38      8.10 o 
  -9   1   7       52.87       62.03      9.47 o 
  -8   1   7      962.70      931.36     31.68 o 
  -7   1   7      481.59      470.29     18.89 o 
  -6   1   7      105.48      137.39      8.58 o 
  -5   1   7     1036.69     1102.33     36.37 o 
  -4   1   7      158.38      168.59     10.58 o 
  -3   1   7        5.89        1.60      6.25 o 
  -2   1   7       15.37       21.60      4.78 o 
  -1   1   7       66.12       75.40      8.76 o 
   0   1   7        0.15       -0.03      7.55 o 
   1   1   7       53.53       64.89     10.65 o 
   2   1   7       70.85       80.36      8.08 o 
   3   1   7        7.93        6.07      7.37 o 
   4   1   7        0.48        7.86      7.19 o 
   5   1   7       29.01       37.36      9.56 o 
   6   1   7        8.59        1.27      7.59 o 
   7   1   7        0.03       -5.28      7.90 o 
   8   1   7        6.88       13.14      9.11 o 
   9   1   7        1.20       -3.17      9.03 o 
  10   1   7        0.81       -9.68      9.13 o 
 -14   2   7       16.08       23.45      7.37 o 
 -13   2   7        4.57       11.01      6.56 o 
 -12   2   7        5.09        9.42      6.10 o 
 -11   2   7       80.79       73.12      8.74 o 
 -10   2   7      193.29      181.44     11.46 o 
  -9   2   7        0.52       -4.57      6.35 o 
  -8   2   7       95.10      108.59     10.28 o 
  -7   2   7        5.64        0.86      6.65 o 
  -6   2   7      761.50      812.60     34.42 o 
  -5   2   7       85.02      111.03     12.13 o 
  -4   2   7      174.07      174.02     13.42 o 
  -3   2   7       31.43       35.25      7.86 o 
  -2   2   7       30.61       28.55      6.39 o 
  -1   2   7        0.48       -0.29      4.60 o 
   0   2   7       69.41       74.26      7.82 o 
   1   2   7       92.58      100.30      8.12 o 
   2   2   7       17.30       17.31      5.45 o 
   3   2   7       11.30        9.13      4.71 o 
   4   2   7       26.92       38.77      6.77 o 
   5   2   7        0.17       -5.49      7.20 o 
   6   2   7        0.56       -3.83      7.02 o 
   7   2   7       23.94       26.86     10.00 o 
   8   2   7        5.44        9.15      9.30 o 
   9   2   7        0.12        1.47     13.31 o 
  10   2   7        0.01        0.35     13.14 o 
 -14   3   7       25.87       24.55      7.36 o 
 -13   3   7       34.93       51.64      8.14 o 
 -12   3   7        8.62       13.50      6.28 o 
 -11   3   7       24.24       19.12      6.53 o 
 -10   3   7        0.33       -7.04      4.94 o 
  -9   3   7       11.48       12.74      7.40 o 
  -8   3   7      180.30      151.21     12.00 o 
  -7   3   7      456.23      395.76     19.91 o 
  -6   3   7       16.38       18.51      7.19 o 
  -5   3   7      256.82      222.89     17.81 o 
  -4   3   7      154.93      170.69     13.17 o 
  -3   3   7      185.84      171.61     12.85 o 
  -2   3   7      101.78      126.23     13.35 o 
  -1   3   7       63.43       70.99      8.32 o 
   0   3   7        5.05        2.92      4.55 o 
   1   3   7       61.50       72.38     10.26 o 
   2   3   7      332.00      338.32     14.54 o 
   3   3   7        1.10        5.01      4.62 o 
   4   3   7        9.49       12.00      5.15 o 
   5   3   7        9.93        3.71      4.52 o 
   6   3   7        0.17        2.21      7.61 o 
   7   3   7       16.79       14.84      8.90 o 
   8   3   7       12.90       12.41      9.62 o 
   9   3   7        3.14        3.63      9.39 o 
  10   3   7       59.26       42.97     11.69 o 
 -14   4   7       23.55       18.88      7.13 o 
 -13   4   7        0.05        3.66      5.88 o 
 -12   4   7        0.96        8.02      5.77 o 
 -11   4   7       23.34       18.53      6.43 o 
 -10   4   7       18.30       13.99      6.02 o 
  -9   4   7       71.30       84.72     10.95 o 
  -8   4   7        0.03       -6.69      5.50 o 
  -7   4   7       18.13       16.11      7.30 o 
  -6   4   7      659.87      573.86     25.95 o 
  -5   4   7      249.31      257.85     15.32 o 
  -4   4   7      168.45      177.20     12.53 o 
  -3   4   7       24.23       30.24      9.87 o 
  -2   4   7        8.94       10.60      7.65 o 
  -1   4   7       20.80       12.13      5.55 o 
   0   4   7       67.58       79.14      7.88 o 
   1   4   7      166.32      177.06     12.72 o 
   2   4   7       53.05       64.64      8.96 o 
   3   4   7        0.08       10.22      5.08 o 
   4   4   7       57.51       60.13      7.56 o 
   5   4   7        0.08        0.68      8.27 o 
   6   4   7       16.44       16.77      5.36 o 
   7   4   7        0.56       -1.40      7.82 o 
   8   4   7       43.53       30.51     23.14 o 
   9   4   7       20.79       18.79      9.90 o 
 -13   5   7        1.03        2.90      6.05 o 
 -12   5   7       10.32        8.89      6.21 o 
 -11   5   7       30.92       32.50     11.15 o 
 -10   5   7       44.45       43.72      8.28 o 
  -9   5   7        1.57        5.08      6.15 o 
  -8   5   7        5.17       -1.67      8.96 o 
  -7   5   7       28.42       22.99     13.25 o 
  -6   5   7       28.76       30.41      7.97 o 
  -5   5   7        0.54        0.57      6.17 o 
  -4   5   7      527.96      561.84     25.77 o 
  -3   5   7      560.50      586.69     26.62 o 
  -2   5   7      135.72      182.97     14.04 o 
  -1   5   7        4.26       13.45      7.45 o 
   0   5   7      215.69      220.51     10.71 o 
   1   5   7       30.38       52.65      9.74 o 
   2   5   7       18.48       29.19      6.83 o 
   3   5   7      224.47      278.08     18.53 o 
   4   5   7        0.00        7.32      6.32 o 
   5   5   7       26.45       19.19      7.47 o 
   6   5   7        3.69        3.13      5.83 o 
   7   5   7        1.60        0.22      5.13 o 
   8   5   7        1.90        1.66      9.17 o 
   9   5   7       18.43        4.31      9.83 o 
 -12   6   7       15.48       10.26      6.01 o 
 -11   6   7        4.33       -2.52      5.75 o 
 -10   6   7        0.13        0.08      5.50 o 
  -9   6   7       61.15       52.26      8.70 o 
  -8   6   7        8.88        3.99      6.25 o 
  -7   6   7      107.80       89.66     14.16 o 
  -6   6   7      190.85      159.05     12.60 o 
  -5   6   7       78.72       83.42     10.29 o 
  -4   6   7        0.42       -0.79      5.97 o 
  -3   6   7       55.85       75.86     10.66 o 
  -2   6   7       78.73       92.63     10.86 o 
  -1   6   7        5.71        1.48      5.17 o 
   0   6   7        7.70       -1.17      5.40 o 
   1   6   7        6.44        8.25      6.10 o 
   2   6   7      175.65      206.99     13.00 o 
   3   6   7       15.65       21.50      6.83 o 
   4   6   7       40.78       75.18     14.96 o 
   5   6   7       34.70       23.63      7.74 o 
   6   6   7        0.03        0.83      5.82 o 
   7   6   7        2.30        3.20      6.76 o 
   8   6   7        0.42       -0.90      6.69 o 
 -12   7   7        0.74        1.01      5.58 o 
 -11   7   7        2.29        3.33      9.13 o 
 -10   7   7        0.57        5.45      6.02 o 
  -9   7   7       40.49       28.26      7.71 o 
  -8   7   7       73.74       38.27      8.18 o 
  -7   7   7      150.51      118.75     21.25 o 
  -6   7   7      139.38      103.46     12.58 o 
  -5   7   7       86.00       90.06     15.34 o 
  -4   7   7       99.70       98.73     13.06 o 
  -3   7   7      412.21      367.15     18.64 o 
  -2   7   7      232.68      224.10     11.68 o 
  -1   7   7       10.07        6.58      7.84 o 
   0   7   7       28.21       20.82      8.04 o 
   1   7   7       55.90       55.90      9.37 o 
   2   7   7        7.22       11.55      6.04 o 
   3   7   7        1.62        4.64      5.62 o 
   4   7   7       99.58      124.44     11.52 o 
   5   7   7       15.67       27.56     16.65 o 
   6   7   7        0.60       -3.33      6.23 o 
   7   7   7        9.55        8.60      7.80 o 
 -11   8   7       38.33       28.50      8.20 o 
 -10   8   7        2.12        5.16      6.23 o 
  -9   8   7       36.13       36.74      7.99 o 
  -8   8   7       86.42       67.69      9.73 o 
  -7   8   7        1.35       -2.78      6.10 o 
  -6   8   7       59.92       43.65      8.25 o 
  -5   8   7       16.18       15.37      6.31 o 
  -4   8   7       18.64        9.96      6.07 o 
  -3   8   7       93.13       72.43     16.76 o 
  -2   8   7       42.72       45.43     16.57 o 
  -1   8   7       37.46       60.95     10.71 o 
   0   8   7       41.16       46.95      9.46 o 
   1   8   7      107.42      109.93     12.81 o 
   2   8   7        0.79       -2.29      4.89 o 
   3   8   7        1.54        3.67      6.07 o 
   4   8   7        8.79        2.40      5.98 o 
   5   8   7       57.75       56.88      9.99 o 
   6   8   7       16.80       34.02      7.78 o 
  -9   9   7       16.29        6.38      6.73 o 
  -8   9   7        0.06        2.12      6.02 o 
  -7   9   7       73.03       65.28      9.38 o 
  -6   9   7        7.02        6.58      5.78 o 
  -5   9   7        0.67       -6.04      4.46 o 
  -4   9   7        7.77        8.69      5.46 o 
  -3   9   7        3.29        6.94      4.61 o 
  -2   9   7       66.84       83.64     11.96 o 
  -1   9   7        2.28        2.58      6.82 o 
   0   9   7        8.63       12.03      8.57 o 
   1   9   7       46.42       58.01     13.08 o 
   2   9   7       54.25       54.33     10.55 o 
   3   9   7        6.26        9.00      9.70 o 
   4   9   7       10.35       19.29      6.57 o 
   5   9   7        2.17        8.01      6.79 o 
  -7  10   7        5.38        8.52      6.29 o 
  -6  10   7        5.25       12.56      8.08 o 
  -5  10   7       14.92       20.26      5.62 o 
  -4  10   7        1.18        6.07      9.30 o 
  -3  10   7        5.98        9.25      7.16 o 
  -2  10   7       44.18       53.95     11.70 o 
  -1  10   7        0.07        0.89      7.09 o 
   0  10   7        9.66        9.38      7.22 o 
   1  10   7       29.07       32.34      9.14 o 
   2  10   7        5.34        6.68      8.36 o 
   3  10   7       10.34        3.20      8.03 o 
  -4  11   7        0.72        4.67      7.20 o 
  -3  11   7        2.10        1.47      7.13 o 
  -2  11   7        9.71       12.09     15.68 o 
  -1  11   7       42.36       51.93     10.69 o 
   0  11   7       31.06       40.98     10.01 o 
 -13   0   8        0.43        7.11     13.01 o 
 -12   0   8        0.01       -7.45     11.59 o 
 -11   0   8       38.62       35.25     15.08 o 
 -10   0   8       16.21       23.14     13.44 o 
  -9   0   8        9.10        7.67     11.85 o 
  -8   0   8       13.65        5.04     11.12 o 
  -7   0   8      133.22      173.51     23.23 o 
  -6   0   8      309.76      388.54     21.82 o 
  -5   0   8      946.46     1078.76     45.80 o 
  -4   0   8        0.63       11.13      9.38 o 
  -3   0   8      151.24      204.73     31.42 o 
  -2   0   8      176.76      288.88     30.21 o 
  -1   0   8        3.83        2.72      9.72 o 
   0   0   8       41.66       55.09     22.58 o 
   2   0   8        4.57      -11.81      9.95 o 
   3   0   8       13.98        8.79     12.54 o 
   4   0   8       48.79       65.89     16.68 o 
   5   0   8        0.28        5.64     11.55 o 
   6   0   8        8.12        3.02     12.80 o 
   7   0   8        1.16        5.95     13.31 o 
   8   0   8        4.30        9.18     14.09 o 
 -13   1   8       69.80       72.92     13.42 o 
 -12   1   8       38.63       34.64     11.02 o 
 -11   1   8       27.31       43.92     12.00 o 
 -10   1   8       78.78       84.80     12.76 o 
  -9   1   8        1.49       -6.19     11.25 o 
  -8   1   8        1.29       -1.49      7.77 o 
  -7   1   8       45.47       55.46      9.27 o 
  -6   1   8      369.73      443.13     19.52 o 
  -5   1   8        0.33        2.68      8.80 o 
  -4   1   8       11.18       22.82     10.41 o 
  -3   1   8      104.66      182.71     21.38 o 
  -2   1   8        1.25        0.45      6.73 o 
  -1   1   8       21.77       36.99      7.63 o 
   0   1   8        0.01       -8.16      7.88 o 
   1   1   8        8.72        9.82     10.28 o 
   2   1   8       33.36       33.14      9.91 o 
   3   1   8        2.53       -0.37      7.55 o 
   4   1   8        4.43       10.01      8.61 o 
   5   1   8        6.58        8.83      8.45 o 
   6   1   8        2.05        5.40      9.00 o 
   7   1   8        1.15       -2.38      8.39 o 
 -12   2   8      124.60      181.95     18.25 o 
 -11   2   8       11.28       13.40      7.11 o 
 -10   2   8        0.83       -0.54      6.12 o 
  -9   2   8       48.18       47.36      8.80 o 
  -8   2   8       22.53       24.63      7.94 o 
  -7   2   8      148.44      137.34     12.43 o 
  -6   2   8       20.57       25.31      9.82 o 
  -5   2   8       55.99       65.91     12.42 o 
  -4   2   8       26.14       42.45     10.61 o 
  -3   2   8      161.51      211.77     17.74 o 
  -2   2   8       33.84       61.50     17.34 o 
  -1   2   8        0.01       -2.29      6.80 o 
   0   2   8        5.72       10.91      7.91 o 
   1   2   8        0.41       -5.58      5.70 o 
   2   2   8        2.45       -7.71     10.51 o 
   3   2   8        0.00       -2.59      7.37 o 
   4   2   8        1.92       -1.82      8.03 o 
   5   2   8       60.39       58.46     11.53 o 
   6   2   8       20.93       38.84     10.75 o 
   7   2   8        6.22        6.26      9.35 o 
 -12   3   8       17.91       15.17      8.54 o 
 -11   3   8       23.19       41.43      8.50 o 
 -10   3   8      127.89      125.61     17.32 o 
  -9   3   8        0.00        1.50      6.11 o 
  -8   3   8       15.13        8.49     11.85 o 
  -7   3   8       79.51      111.70     13.67 o 
  -6   3   8       43.74       56.50     10.97 o 
  -5   3   8       79.47       91.03     13.51 o 
  -4   3   8       61.80       71.18     12.85 o 
  -3   3   8       56.83       97.34     14.18 o 
  -2   3   8        1.96      -13.11      8.79 o 
  -1   3   8       12.40       17.13      7.94 o 
   0   3   8      117.01      154.59     14.75 o 
   1   3   8        0.38       -4.12      7.13 o 
   2   3   8        0.24       -2.54      9.35 o 
   3   3   8        0.50        7.39      5.56 o 
   4   3   8        0.17       -0.62      8.52 o 
   5   3   8       22.54       35.09     10.59 o 
   6   3   8        0.16        9.32      9.00 o 
   7   3   8        3.35       14.25     10.22 o 
 -12   4   8      111.68      124.10     25.32 o 
 -11   4   8        0.26       -4.21      6.32 o 
 -10   4   8       32.77       35.30      9.97 o 
  -9   4   8       41.86       47.92     10.30 o 
  -8   4   8       35.35       31.44     21.09 o 
  -7   4   8       15.94       22.83      9.27 o 
  -6   4   8        0.48       12.99      8.02 o 
  -5   4   8        2.60        7.64      8.23 o 
  -4   4   8      354.88      404.70     22.92 o 
  -3   4   8        4.01        8.98      9.43 o 
  -2   4   8       90.95      131.73     15.94 o 
  -1   4   8      146.13      179.15     29.29 o 
   0   4   8       10.95       25.92      8.28 o 
   1   4   8       11.91       17.07      7.24 o 
   2   4   8       44.13       63.33     10.20 o 
   3   4   8        3.47       -1.21      7.03 o 
   4   4   8       37.92       35.41      8.36 o 
   5   4   8       65.51       65.33     18.06 o 
   6   4   8       57.62       43.74     16.63 o 
   7   4   8        3.81        3.84      9.32 o 
 -11   5   8       45.29       39.34      8.61 o 
 -10   5   8       48.26       51.97      9.00 o 
  -9   5   8       31.63       15.02     13.98 o 
  -8   5   8        1.53       -9.84      6.56 o 
  -7   5   8       33.68       36.07      9.96 o 
  -6   5   8       58.60       60.73     10.83 o 
  -5   5   8       52.03       80.24     12.33 o 
  -4   5   8       13.16        8.14     10.60 o 
  -3   5   8      665.87      780.22     35.12 o 
  -2   5   8        7.25       10.21      8.94 o 
  -1   5   8       40.97       50.56     13.27 o 
   0   5   8        5.26        4.04      7.00 o 
   1   5   8      151.43      199.93     15.57 o 
   2   5   8       76.03      102.29     12.22 o 
   3   5   8        2.04       -1.05      7.53 o 
   4   5   8       71.90       84.41     28.51 o 
   5   5   8        7.88        2.58      7.13 o 
   6   5   8        2.61       -7.80     13.19 o 
 -10   6   8       41.00       40.45      9.64 o 
  -9   6   8       35.73       43.84     10.02 o 
  -8   6   8        0.02       -4.88     13.87 o 
  -7   6   8        0.46        3.59      7.42 o 
  -6   6   8        3.27        3.59      7.03 o 
  -5   6   8       86.62       78.70     11.83 o 
  -4   6   8        0.36        0.73      7.62 o 
  -3   6   8       10.22        5.91      8.45 o 
  -2   6   8       35.63       43.04     10.58 o 
  -1   6   8       17.45       20.68     10.44 o 
   0   6   8      414.07      464.23     34.78 o 
   1   6   8      254.99      311.45     23.53 o 
   2   6   8        9.83       16.22      7.64 o 
   3   6   8      100.25      123.34     21.50 o 
   4   6   8        4.78        7.07     11.06 o 
   5   6   8       56.57       69.70     25.32 o 
  -9   7   8        0.56        2.51      6.90 o 
  -8   7   8      104.81       96.38     12.21 o 
  -7   7   8        3.36        2.34      7.49 o 
  -6   7   8        5.89        9.03      7.35 o 
  -5   7   8       97.92      111.15     14.11 o 
  -4   7   8        1.92        1.76      7.48 o 
  -3   7   8       22.74       29.23      9.20 o 
  -2   7   8        2.64       -5.52      7.98 o 
  -1   7   8        5.21        3.94      8.70 o 
   0   7   8        3.76       -4.56      7.81 o 
   1   7   8       48.69       68.28     32.71 o 
   2   7   8       60.97      103.22     12.92 o 
   3   7   8       15.03       31.19      8.63 o 
   4   7   8      138.51      142.49     28.85 o 
  -7   8   8        0.88       -1.22      7.03 o 
  -6   8   8       39.54       26.87      8.36 o 
  -5   8   8        1.01        2.56      6.90 o 
  -4   8   8        2.43        3.39      7.13 o 
  -3   8   8        0.60       -1.20      7.91 o 
  -2   8   8        5.78       -5.82      7.65 o 
  -1   8   8        4.40        4.12      8.26 o 
   0   8   8       51.03       76.92     28.68 o 
   1   8   8        9.92       14.28      8.39 o 
   2   8   8        1.39        5.63      6.88 o 
  -5   9   8       19.93       19.31      7.39 o 
  -4   9   8        2.35        1.14      9.69 o 
  -3   9   8        6.77        5.22      8.20 o 
  -2   9   8        1.28        2.07     10.86 o 
  -1   9   8        0.26       -6.93      7.12 o 
   0   9   8        2.29        5.81      8.18 o 
 -10   1   9       17.72       24.36     11.32 o 
  -9   1   9       23.37       25.71     10.99 o 
  -8   1   9       18.77       22.60     16.93 o 
  -7   1   9        2.15        0.16      9.29 o 
  -6   1   9       31.78       40.93     11.43 o 
  -5   1   9        0.26        9.18      8.20 o 
  -4   1   9       33.38       50.82     18.61 o 
  -3   1   9       10.18       10.49     12.04 o 
  -2   1   9      182.26      227.29     69.67 o 
  -1   1   9       39.61       82.90     26.74 o 
   0   1   9       34.16       36.18     14.57 o 
   1   1   9        1.11       -7.90     18.51 o 
   2   1   9        8.04       -1.86     13.08 o 
   3   1   9        0.02       -0.40      8.53 o 
   4   1   9       27.42       18.87     10.63 o 
  -9   2   9       12.16       -6.32     18.70 o 
  -8   2   9        0.00       -3.78      7.85 o 
  -7   2   9        0.16        1.51      7.44 o 
  -6   2   9       11.07       21.20      8.84 o 
  -5   2   9        0.63        2.64     11.76 o 
  -4   2   9       82.23      103.02     16.47 o 
  -3   2   9      269.34      370.45     39.81 o 
  -2   2   9        5.57       31.64     13.43 o 
  -1   2   9      136.76      196.81     52.51 o 
   0   2   9        0.35       11.84     10.70 o 
   1   2   9        7.38       -6.67     20.73 o 
   2   2   9        0.42       23.53     33.58 o 
   4   2   9        6.13       11.13      9.94 o 
  -9   3   9       70.14       97.57     12.47 o 
  -8   3   9       62.80       88.31     12.23 o 
  -7   3   9       85.20      117.42     16.15 o 
  -6   3   9       60.78       81.41     14.55 o 
  -5   3   9        4.54       -0.40      9.81 o 
  -4   3   9      162.33      198.87     21.34 o 
  -3   3   9       17.44       10.94     11.97 o 
  -2   3   9      141.74      188.64     28.66 o 
  -1   3   9        7.54       -0.38     13.28 o 
   0   3   9        0.48       -3.65      8.67 o 
   1   3   9        6.41       12.54     18.84 o 
   2   3   9       38.15      116.22     35.32 o 
   3   3   9       38.73      202.24     68.12 o 
  -8   4   9       56.74       75.11     17.62 o 
  -7   4   9      109.66      132.98     16.55 o 
  -6   4   9       12.96       15.28      9.98 o 
  -5   4   9      125.20      167.44     41.29 o 
  -4   4   9       18.88       26.08     12.72 o 
  -3   4   9       86.31      135.21     18.52 o 
  -2   4   9       45.85       65.98     15.79 o 
  -1   4   9       12.11       15.08     11.55 o 
   0   4   9        0.63       -2.58      8.25 o 
   1   4   9        8.78       14.45      8.99 o 
   2   4   9       16.14       34.61     23.90 o 
   3   4   9        9.25       47.69     37.74 o 
  -7   5   9       25.08       45.33     12.33 o 
  -6   5   9       53.95       72.63     13.82 o 
  -5   5   9        0.95       -7.64      9.68 o 
  -4   5   9       20.15       37.54     12.59 o 
  -3   5   9       10.06        5.93     13.51 o 
  -2   5   9       29.94       39.04     23.22 o 
  -1   5   9      104.90      110.47     17.20 o 
   0   5   9        1.37       -7.50      9.93 o 
   1   5   9        5.47        0.73      8.36 o 
  -5   6   9       41.01       58.12     12.90 o 
  -4   6   9        7.43       18.30     11.14 o 
  -3   6   9       21.54       43.22     22.02 o 
  -2   6   9       21.80       16.89     11.18 o 
  -1   6   9       18.67       19.64     12.18 o 
   0   6   9       42.68       68.73     14.44 o 
                                                 
